# Supplementary material for: Ethyl 4-(2-hydroxy­ethyl­amino)-3-nitro­benzoate
Source: Acta Crystallogr Sect E Struct Rep Online. 2010 Mar 17;66(Pt 4):o846–7. doi: 10.1107/S1600536810008147 (PMC2983846; doi:10.1107/S1600536810008147)
Supplement: Supplementary file 2 [file e-66-0o846-Isup2.hkl]

# 
# h,k,l, Fc-squared, Fo-squared, sigma(Fo-squared) and status flag 
# 
data_I
_shelx_title ' nby1m in P2(1)/c (100K)' 
_shelx_refln_list_code          4 
_shelx_F_calc_maximum      238.24 
_exptl_crystal_F_000       536.00 
_reflns_d_resolution_high  0.7696 
 
loop_ 
 _symmetry_equiv_pos_as_xyz 
 'x, y, z' 
 '-x, y+1/2, -z+1/2' 
 '-x, -y, -z' 
 'x, -y-1/2, z-1/2' 
 
_cell_length_a    10.6422 
_cell_length_b    14.9954 
_cell_length_c     7.1975 
_cell_angle_alpha  90.000 
_cell_angle_beta   99.607 
_cell_angle_gamma  90.000 
 
_shelx_F_squared_multiplier     1.000 
 
loop_ 
 _refln_index_h 
 _refln_index_k 
 _refln_index_l 
 _refln_F_squared_calc 
 _refln_F_squared_meas 
 _refln_F_squared_sigma 
 _refln_observed_status 
   4   0   0       68.64       52.02      7.65 o 
   5   0   0       72.99       72.49      9.80 o 
   6   0   0     3355.79     2823.11    436.57 o 
   7   0   0       22.97       23.05      8.94 o 
   8   0   0      991.47     1008.57     30.53 o 
   9   0   0      543.68      511.81     20.38 o 
  10   0   0       36.27       32.68      7.05 o 
  11   0   0      103.51       90.20     11.44 o 
  12   0   0        7.15       14.70     11.44 o 
  13   0   0       32.84       44.54     16.34 o 
   1   1   0      374.61      369.93      7.65 o 
   2   1   0       10.73        7.83      2.06 o 
   3   1   0     1470.52     1476.69     28.63 o 
   4   1   0     1102.59     1082.52     19.61 o 
   5   1   0     3080.26     3238.27     52.28 o 
   6   1   0      588.18      632.02     14.19 o 
   7   1   0        9.78        7.65      2.75 o 
   8   1   0      122.04      131.99     11.78 o 
   9   1   0        2.65        1.98      3.44 o 
  10   1   0      150.03      128.47      7.57 o 
  11   1   0        0.00       -2.92      3.10 o 
  12   1   0       19.06        9.37     13.07 o 
  13   1   0        6.59        6.54      8.86 o 
   0   2   0    10452.66    13630.15    411.29 o 
   1   2   0       70.69       48.15      2.32 o 
   2   2   0      274.45      258.23      4.90 o 
   3   2   0        0.76       -1.29      2.06 o 
   4   2   0      573.75      624.97     15.13 o 
   5   2   0       52.13       50.48      4.73 o 
   6   2   0      117.24      118.75      7.57 o 
   7   2   0        2.18        1.81      2.58 o 
   8   2   0        8.95       12.81      3.01 o 
   9   2   0      152.51      139.82      8.51 o 
  10   2   0       37.21       40.41      4.64 o 
  11   2   0      250.05      211.62     14.02 o 
  12   2   0       28.86       38.61     10.15 o 
  13   2   0       81.21       51.85     17.63 o 
   1   3   0     1089.05      997.90     25.97 o 
   2   3   0     2471.23     2356.71     33.02 o 
   3   3   0      419.02      388.59      7.14 o 
   4   3   0      381.84      334.76      8.68 o 
   5   3   0     1994.24     2097.28     31.64 o 
   6   3   0        7.93        7.14      3.10 o 
   7   3   0       12.55       12.55      2.67 o 
   8   3   0      275.14      293.31     10.40 o 
   9   3   0        5.04        4.21      2.58 o 
  10   3   0      716.35      665.30     21.24 o 
  11   3   0      170.21      172.41     21.76 o 
  12   3   0       67.78       78.77     11.78 o 
  13   3   0        3.52       22.96     14.79 o 
   0   4   0     1910.56     1763.38     31.82 o 
   1   4   0      306.94      281.18      5.42 o 
   2   4   0      121.42      114.11      4.64 o 
   3   4   0       68.61       50.82      2.92 o 
   4   4   0      508.13      455.48      8.60 o 
   5   4   0      230.47      231.74      7.65 o 
   6   4   0       61.24       71.46      4.73 o 
   7   4   0      414.54      411.89     10.58 o 
   8   4   0     2181.51     2215.34     35.77 o 
   9   4   0      289.00      301.56      9.80 o 
  10   4   0      393.80      340.69     12.64 o 
  11   4   0       21.40       21.93      8.25 o 
  12   4   0       39.68       55.64     29.58 o 
  13   4   0       26.41       49.96     18.66 o 
   1   5   0      572.44      569.85      9.03 o 
   2   5   0      708.07      701.84     10.92 o 
   3   5   0      739.63      780.27     13.67 o 
   4   5   0       55.61       73.86      3.87 o 
   5   5   0       26.90       26.48      2.84 o 
   6   5   0      386.65      362.87     11.52 o 
   7   5   0       87.23       83.07      5.42 o 
   8   5   0      303.26      306.29      9.54 o 
   9   5   0      223.09      215.66     10.75 o 
  10   5   0       24.47       24.76      5.07 o 
  11   5   0      140.75      158.48     12.81 o 
  12   5   0        9.13        3.87     12.38 o 
  13   5   0       21.37       29.32     16.94 o 
   0   6   0      236.01      231.05      7.31 o 
   1   6   0     1462.37     1403.09     22.79 o 
   2   6   0     2632.53     2715.02     35.00 o 
   3   6   0       87.82       94.33      4.73 o 
   4   6   0      325.01      341.12      7.65 o 
   5   6   0      142.19      131.99      5.33 o 
   6   6   0      204.91      195.63      7.14 o 
   7   6   0      142.69      153.23      7.57 o 
   8   6   0      442.12      436.83     13.41 o 
   9   6   0       66.47       66.99      6.54 o 
  10   6   0      279.47      265.79     14.02 o 
  11   6   0      103.73      133.89     18.75 o 
  12   6   0       55.55       63.12     13.93 o 
   1   7   0      106.09      114.37      6.28 o 
   2   7   0     3990.56     4323.88     54.17 o 
   3   7   0      205.73      227.79      6.79 o 
   4   7   0      237.95      245.50      7.91 o 
   5   7   0        0.03        1.03      2.06 o 
   6   7   0      319.36      307.67      8.17 o 
   7   7   0     1818.13     1754.09     33.45 o 
   8   7   0      543.85      555.92     15.74 o 
   9   7   0       42.09       48.50      7.31 o 
  10   7   0      205.61      239.57     15.31 o 
  11   7   0        3.36        3.96      6.62 o 
  12   7   0        1.97        3.53     13.84 o 
   0   8   0     1368.75     1445.99     28.81 o 
   1   8   0      373.40      384.72      8.86 o 
   2   8   0     1493.21     1603.35     22.70 o 
   3   8   0      228.05      230.54      7.22 o 
   4   8   0      195.73      193.48     11.09 o 
   5   8   0      534.68      527.54     11.01 o 
   6   8   0      130.48      134.83      6.36 o 
   7   8   0      538.66      523.67     18.14 o 
   8   8   0       87.20       96.22      9.37 o 
   9   8   0       31.26       27.00      6.45 o 
  10   8   0      227.42      220.30     15.13 o 
  11   8   0       10.33        8.94      7.74 o 
  12   8   0        3.76       -1.03      7.14 o 
   1   9   0        3.59        9.63      4.13 o 
   2   9   0      127.39      127.35      5.59 o 
   3   9   0      232.72      237.59      7.65 o 
   4   9   0       69.36       61.91      5.68 o 
   5   9   0       47.34       59.16      4.47 o 
   6   9   0       75.38       88.14      5.59 o 
   7   9   0      248.96      245.33     10.75 o 
   8   9   0        8.34        4.47      6.54 o 
   9   9   0       21.45       10.06      5.50 o 
  10   9   0       33.29       45.23      8.00 o 
  11   9   0      181.81      202.59     19.35 o 
  12   9   0        2.57        1.55      7.74 o 
   0  10   0      517.87      481.45     20.47 o 
   1  10   0       71.50       71.29      3.96 o 
   2  10   0      106.34       99.83      7.14 o 
   3  10   0      240.60      276.37     11.52 o 
   4  10   0      244.91      235.70      8.51 o 
   5  10   0      165.66      171.38      7.22 o 
   6  10   0      752.34      675.36     14.02 o 
   7  10   0       23.80       15.56      5.25 o 
   8  10   0        2.90        1.29      4.82 o 
   9  10   0      138.59      150.65     12.47 o 
  10  10   0      118.88      130.70     12.38 o 
  11  10   0        1.14       -6.45      8.68 o 
   1  11   0      794.76      767.45     15.39 o 
   2  11   0       31.26       18.92      4.82 o 
   3  11   0       35.23       47.55      5.85 o 
   4  11   0       23.93       20.38      4.04 o 
   5  11   0       26.00       31.90      4.04 o 
   6  11   0      177.75      175.33     10.23 o 
   7  11   0       12.64       21.58      5.68 o 
   8  11   0        2.77       -0.77      5.07 o 
   9  11   0      172.22      187.11     15.39 o 
  10  11   0       35.09       39.04     11.26 o 
  11  11   0      201.62      236.30     22.44 o 
   0  12   0      736.98      767.80     26.91 o 
   1  12   0       53.20       46.09      6.36 o 
   2  12   0        4.15        7.48      4.64 o 
   3  12   0      284.22      300.19     12.12 o 
   4  12   0        0.59       -1.38      3.96 o 
   5  12   0      147.64      120.13      7.48 o 
   6  12   0      465.37      428.74     16.85 o 
   7  12   0       91.06       97.34      9.80 o 
   8  12   0       99.90      116.86     11.52 o 
   9  12   0        2.07        6.71      5.76 o 
  10  12   0        6.85        2.15     11.26 o 
   1  13   0     2019.65     1969.07     38.27 o 
   2  13   0        0.07        4.73      4.64 o 
   3  13   0      208.71      236.81     12.64 o 
   4  13   0       44.16       33.79      5.76 o 
   5  13   0      109.52       74.38     11.95 o 
   6  13   0        5.64        1.29      6.88 o 
   7  13   0       43.24       39.21     10.06 o 
   8  13   0       33.17       44.28     10.66 o 
   9  13   0      355.94      356.08     21.84 o 
  10  13   0        8.80        9.03      8.86 o 
   0  14   0        1.82        7.57      9.72 o 
   1  14   0       27.24       23.48      5.59 o 
   2  14   0       61.21       68.79      7.65 o 
   3  14   0       33.72       32.07      6.19 o 
   4  14   0       11.28        1.81      5.59 o 
   5  14   0      321.75      322.72     21.24 o 
   6  14   0        0.67        5.42      6.62 o 
   7  14   0       40.06       41.19     13.84 o 
   8  14   0       13.25       39.04     10.75 o 
   9  14   0      130.91      192.19     38.27 o 
   1  15   0       27.23       19.00      6.11 o 
   2  15   0      102.02      100.95      9.20 o 
   3  15   0      355.07      336.99     17.46 o 
   4  15   0        2.80        4.30      7.40 o 
   5  15   0       85.79       84.44     12.55 o 
   6  15   0        5.36        7.22      7.57 o 
   7  15   0        2.05        3.78      7.74 o 
   8  15   0        8.11       12.64      9.46 o 
   0  16   0      286.20      271.55     20.98 o 
   1  16   0      162.51      185.39     12.38 o 
   2  16   0        0.25        4.99      5.42 o 
   3  16   0       23.38       25.37      8.25 o 
   4  16   0       37.01       46.95     11.78 o 
   5  16   0        0.75       -7.74      7.31 o 
   6  16   0        1.16       14.36      8.34 o 
   7  16   0       67.11       39.98     12.21 o 
   1  17   0       75.71       76.70      9.54 o 
   2  17   0       24.51       19.61      8.17 o 
   3  17   0       51.20       53.92      9.97 o 
   4  17   0       12.42        0.00     16.77 o 
   5  17   0        9.12        6.45     16.60 o 
   6  17   0       37.55       51.16     12.47 o 
   0  18   0      142.02      155.21     26.66 o 
   1  18   0      127.41      154.01     15.05 o 
   2  18   0        0.03       10.40      7.83 o 
   3  18   0       22.25       32.85     11.01 o 
   4  18   0      176.01      194.08     20.47 o 
   5  18   0        2.74       10.32      9.72 o 
   1  19   0      237.40      279.89     20.21 o 
   2  19   0       63.91       79.20     15.13 o 
   3  19   0        2.58       -2.32     11.78 o 
 -13   1   1       60.37       52.88     14.02 o 
 -12   1   1      258.80      244.21     20.47 o 
 -11   1   1       57.39       60.28     11.44 o 
 -10   1   1      123.62      123.82     13.07 o 
  -9   1   1        6.69        9.97      3.53 o 
  -8   1   1       13.99       13.41      3.27 o 
  -7   1   1       33.23       38.09      6.19 o 
  -6   1   1        2.89        1.20      2.06 o 
  -5   1   1        2.28        1.12      1.81 o 
  -4   1   1      155.90      143.86      4.82 o 
  -3   1   1      195.00      174.39      4.13 o 
  -2   1   1        0.06        0.09      1.72 o 
  -1   1   1        0.78       -2.75      1.46 o 
   0   1   1       19.61       17.80      2.58 o 
   1   1   1     2066.96     2093.58     23.90 o 
   2   1   1     1173.93     1091.46     14.96 o 
   3   1   1     1577.09     1619.52     21.84 o 
   4   1   1        1.90        1.98      1.55 o 
   5   1   1      547.60      569.76     10.49 o 
   6   1   1       27.51       24.25      2.75 o 
   7   1   1       86.49       97.00      5.25 o 
   8   1   1      110.01      101.73      5.76 o 
   9   1   1      183.68      184.96      8.08 o 
  10   1   1      256.23      241.72     10.40 o 
  11   1   1       86.03       87.45      7.14 o 
  12   1   1        3.13        1.98      7.14 o 
 -13   2   1        8.42        0.26     11.18 o 
 -12   2   1       72.72       76.44     12.47 o 
 -11   2   1        5.06        7.91      6.71 o 
 -10   2   1       39.07       37.06      7.05 o 
  -9   2   1       41.72       47.55      6.88 o 
  -8   2   1      439.58      444.31     12.21 o 
  -7   2   1       64.89       67.50      7.14 o 
  -6   2   1     1614.37     1538.52     67.07 o 
  -5   2   1       80.70       88.57      5.16 o 
  -4   2   1      172.67      145.84      5.16 o 
  -3   2   1       19.81       23.90      1.81 o 
  -2   2   1     5940.10     6475.42     98.11 o 
  -1   2   1      200.15      163.55      3.87 o 
   0   2   1      784.95      755.33     26.31 o 
   1   2   1       26.24       29.24      1.55 o 
   2   2   1     4764.45     4958.82     59.93 o 
   3   2   1       46.77       37.49      2.24 o 
   4   2   1     3673.50     3808.72     48.24 o 
   5   2   1       48.14       51.68      3.87 o 
   6   2   1      448.61      466.32      9.80 o 
   7   2   1       22.18       19.00      2.84 o 
   8   2   1        0.99        2.67      2.06 o 
   9   2   1       40.16       35.43      4.47 o 
  10   2   1      173.07      155.21      7.91 o 
  11   2   1       19.43       20.47      5.85 o 
  12   2   1       10.83       29.15     10.23 o 
  13   2   1       14.65        3.01     12.12 o 
 -13   3   1       49.63       58.30     12.21 o 
 -12   3   1       90.46       68.02     14.88 o 
 -11   3   1       17.60       18.32      5.76 o 
 -10   3   1       92.38       93.99     10.40 o 
  -9   3   1      235.59      227.18     16.60 o 
  -8   3   1      110.49      112.04      7.57 o 
  -7   3   1       13.59       18.57      3.27 o 
  -6   3   1      197.38      190.12      6.79 o 
  -5   3   1      102.95      105.51      4.99 o 
  -4   3   1      702.59      642.68     11.69 o 
  -3   3   1      603.21      579.48     12.12 o 
  -2   3   1     1623.81     1644.20     23.82 o 
  -1   3   1      686.39      636.75     12.04 o 
   0   3   1     1708.06     1695.28     32.42 o 
   1   3   1     2969.47     2943.24     36.29 o 
   2   3   1      515.15      451.96      7.74 o 
   3   3   1      641.90      653.43     13.67 o 
   4   3   1       33.19       29.75      2.84 o 
   5   3   1       61.65       68.28      4.30 o 
   6   3   1      138.37      135.09      6.88 o 
   7   3   1      292.58      256.59      8.17 o 
   8   3   1       60.09       60.62      5.50 o 
   9   3   1      102.09      105.34      6.11 o 
  10   3   1      121.45       86.85      6.71 o 
  11   3   1       35.33       31.30      7.48 o 
  12   3   1       96.42      134.49     25.80 o 
  13   3   1       87.98       73.26     19.61 o 
 -13   4   1        2.72       -1.63     12.98 o 
 -12   4   1        1.23       -3.01      6.54 o 
 -11   4   1        9.25       10.06      3.27 o 
 -10   4   1       47.11       52.97      6.11 o 
  -9   4   1      508.01      507.16     17.46 o 
  -8   4   1        1.56        0.69      4.04 o 
  -7   4   1      243.80      245.93      8.43 o 
  -6   4   1        9.52        8.68      3.01 o 
  -5   4   1       68.61       73.95      4.21 o 
  -4   4   1       54.83       50.22      3.27 o 
  -3   4   1        9.80        6.19      2.15 o 
  -2   4   1     2011.08     1939.83     31.99 o 
  -1   4   1      760.57      731.25     13.93 o 
   0   4   1     3961.36     4149.58     64.23 o 
   1   4   1      340.73      310.51      6.28 o 
   2   4   1      113.11      109.38      5.59 o 
   3   4   1       35.50       23.05      3.18 o 
   4   4   1        1.42       -0.86      1.55 o 
   5   4   1      186.77      167.94      9.54 o 
   6   4   1        4.72        3.61      1.89 o 
   7   4   1      392.33      351.95      9.80 o 
   8   4   1      625.79      574.67     12.47 o 
   9   4   1        0.48        2.92      2.67 o 
  10   4   1       32.24       22.62      4.21 o 
  11   4   1        5.86        1.63      4.30 o 
  12   4   1      102.72      115.05     14.19 o 
  13   4   1       38.14       33.45      9.63 o 
 -13   5   1        4.74      -12.12     11.87 o 
 -12   5   1       16.39       22.96      8.94 o 
 -11   5   1        1.04        6.45      7.22 o 
 -10   5   1      468.29      446.54     14.62 o 
  -9   5   1      644.41      635.12     17.28 o 
  -8   5   1       80.44       83.24      8.25 o 
  -7   5   1        7.55        7.48      2.92 o 
  -6   5   1       99.08      103.44      5.93 o 
  -5   5   1      479.79      473.89     12.30 o 
  -4   5   1      804.26      882.85     15.74 o 
  -3   5   1     2707.83     2817.95     45.92 o 
  -2   5   1     1305.31     1292.85     19.86 o 
  -1   5   1        1.76        3.87      1.38 o 
   0   5   1      190.30      219.19      6.62 o 
   1   5   1      297.25      297.61      5.50 o 
   2   5   1      978.53     1146.75     18.57 o 
   3   5   1      432.57      418.25      7.91 o 
   4   5   1      623.51      591.43     11.78 o 
   5   5   1       89.82       83.07      4.73 o 
   6   5   1       66.18       78.85      5.68 o 
   7   5   1      214.24      215.32      8.08 o 
   8   5   1     1089.19     1053.80     35.43 o 
   9   5   1       20.54       20.38      4.04 o 
  10   5   1       86.10       84.79      7.65 o 
  11   5   1       84.02       88.05      9.54 o 
  12   5   1       27.85       55.72     11.18 o 
 -13   6   1       58.25       62.94     20.81 o 
 -12   6   1      132.96      136.89     15.91 o 
 -11   6   1        1.87        3.70      3.53 o 
 -10   6   1      185.92      185.05     15.74 o 
  -9   6   1     1247.88     1240.65     31.56 o 
  -8   6   1       25.26       25.19      4.30 o 
  -7   6   1       29.90       31.13      6.28 o 
  -6   6   1      169.34      172.75      7.48 o 
  -5   6   1       40.04       39.73      3.35 o 
  -4   6   1     1557.72     1625.54     23.39 o 
  -3   6   1      420.25      437.08      9.37 o 
  -2   6   1      358.27      326.07      7.40 o 
  -1   6   1     2024.44     1977.06     28.81 o 
   0   6   1      116.36      127.69      5.85 o 
   1   6   1       40.05       58.39      4.21 o 
   2   6   1     4792.21     5275.61     72.66 o 
   3   6   1      839.62      921.89     14.45 o 
   4   6   1       14.99       13.76      2.49 o 
   5   6   1       15.83        5.50      4.47 o 
   6   6   1        2.58        3.87      2.49 o 
   7   6   1     1127.13     1078.39     27.69 o 
   8   6   1      865.96      830.40     25.11 o 
   9   6   1       15.60       20.90      3.87 o 
  10   6   1       54.84       62.08      6.97 o 
  11   6   1       44.40       61.57      9.37 o 
  12   6   1        2.69        7.31      7.65 o 
 -12   7   1        1.48       15.91      9.54 o 
 -11   7   1       36.31       34.83      7.48 o 
 -10   7   1       12.30       18.06      4.82 o 
  -9   7   1      142.69      135.60     16.85 o 
  -8   7   1      597.27      607.34     19.52 o 
  -7   7   1       75.44       75.50      6.79 o 
  -6   7   1        7.42        9.72      2.75 o 
  -5   7   1       48.78       65.01      4.13 o 
  -4   7   1      311.29      364.85      8.94 o 
  -3   7   1      712.92      774.93     14.27 o 
  -2   7   1        0.25       -2.15      1.72 o 
  -1   7   1        0.01       -0.17      2.84 o 
   0   7   1      383.00      393.14     11.52 o 
   1   7   1      256.74      305.35      8.94 o 
   2   7   1      270.44      314.63      9.20 o 
   3   7   1        9.22       10.92      2.58 o 
   4   7   1        0.05        0.69      1.72 o 
   5   7   1      270.01      285.66      8.34 o 
   6   7   1       34.36       28.55      4.64 o 
   7   7   1      595.58      571.57     30.35 o 
   8   7   1      242.05      231.31     12.90 o 
   9   7   1       41.24       37.92      8.68 o 
  10   7   1        0.43       -0.69      3.61 o 
  11   7   1       18.69       21.67      8.77 o 
  12   7   1       48.48       86.08     13.50 o 
 -12   8   1        0.36       -1.81      7.83 o 
 -11   8   1        6.54       15.22     13.50 o 
 -10   8   1       57.99       65.61      9.37 o 
  -9   8   1      669.53      665.99     21.76 o 
  -8   8   1     1090.78     1108.23     30.53 o 
  -7   8   1       93.28       90.20      6.62 o 
  -6   8   1      192.48      204.83      8.00 o 
  -5   8   1      165.52      161.23      6.79 o 
  -4   8   1      334.09      341.21      9.03 o 
  -3   8   1      154.75      144.81      5.93 o 
  -2   8   1      222.52      243.52      8.51 o 
  -1   8   1      105.72      111.01      6.62 o 
   0   8   1      110.89      111.61      5.07 o 
   1   8   1      350.05      309.99      9.89 o 
   2   8   1      278.30      332.95     12.12 o 
   3   8   1      125.93      106.97      6.45 o 
   4   8   1      288.96      314.98      7.74 o 
   5   8   1      112.09      114.19      7.57 o 
   6   8   1      331.75      310.42     11.44 o 
   7   8   1     1737.17     1724.51     34.40 o 
   8   8   1      478.88      424.96     21.24 o 
   9   8   1      110.95      107.83      8.51 o 
  10   8   1        4.74        1.89      3.61 o 
  11   8   1       15.00       20.21      8.86 o 
  12   8   1       10.27       10.75      8.51 o 
 -12   9   1       16.54       24.51      9.97 o 
 -11   9   1       22.89       35.77     10.40 o 
 -10   9   1       44.06       50.05     14.36 o 
  -9   9   1        7.29       -0.34      3.61 o 
  -8   9   1      886.83      884.74     25.62 o 
  -7   9   1      117.50      114.88      7.31 o 
  -6   9   1        0.36        2.75      3.01 o 
  -5   9   1       92.82       92.09      5.93 o 
  -4   9   1       97.51       98.11      5.85 o 
  -3   9   1      239.16      200.18      7.31 o 
  -2   9   1        0.32       -0.17      2.06 o 
  -1   9   1        0.78        1.81      3.35 o 
   0   9   1        9.83        8.08      3.61 o 
   1   9   1      134.39      111.10      8.43 o 
   2   9   1      218.13      222.63      8.60 o 
   3   9   1        2.67       -1.20      3.10 o 
   4   9   1       99.60      104.82      5.25 o 
   5   9   1       55.19       42.74      5.42 o 
   6   9   1      688.34      650.42     17.63 o 
   7   9   1      550.25      523.93     25.28 o 
   8   9   1        1.59       -0.86      4.21 o 
   9   9   1      191.20      185.13     13.76 o 
  10   9   1        0.06        1.29      8.86 o 
  11   9   1       74.87       85.39     13.67 o 
 -11  10   1       35.35       45.06     11.52 o 
 -10  10   1        5.40        9.54     10.23 o 
  -9  10   1       28.06       29.06      6.36 o 
  -8  10   1      337.64      298.12     10.58 o 
  -7  10   1       21.50       18.40      3.96 o 
  -6  10   1        4.81        4.47      4.13 o 
  -5  10   1      246.33      238.62      8.77 o 
  -4  10   1      222.89      223.23      8.43 o 
  -3  10   1        1.66        0.52      2.49 o 
  -2  10   1       12.08       13.41      4.39 o 
  -1  10   1     1513.13     1434.56     28.20 o 
   0  10   1        0.14       -2.15      3.44 o 
   1  10   1      112.08      113.25      7.48 o 
   2  10   1      260.95      248.16      9.72 o 
   3  10   1       44.75       47.12      5.42 o 
   4  10   1       47.22       42.39      4.56 o 
   5  10   1       67.26       58.99      6.36 o 
   6  10   1       15.46       16.42      4.73 o 
   7  10   1       49.97       60.79     11.01 o 
   8  10   1       34.31       27.09      6.36 o 
   9  10   1       75.79       73.95      9.20 o 
  10  10   1       16.33        7.91      6.62 o 
  11  10   1      260.57      303.97     24.76 o 
 -11  11   1       33.97       46.86     11.78 o 
 -10  11   1       42.60       41.79      8.00 o 
  -9  11   1      311.81      314.20     22.44 o 
  -8  11   1       29.65       21.33      6.45 o 
  -7  11   1      547.01      490.31     14.45 o 
  -6  11   1      128.95      118.58      7.74 o 
  -5  11   1       38.68       48.24      4.99 o 
  -4  11   1       79.66       81.60      6.11 o 
  -3  11   1      276.95      266.82      8.94 o 
  -2  11   1      133.81      141.28      9.11 o 
  -1  11   1      162.85      178.26      9.80 o 
   0  11   1       12.47       22.87      4.82 o 
   1  11   1        5.98        4.64      3.87 o 
   2  11   1      107.35      110.75     10.40 o 
   3  11   1      118.62      124.68      8.51 o 
   4  11   1       35.75       18.06      6.28 o 
   5  11   1      403.06      337.42     12.21 o 
   6  11   1       17.61       18.14      4.90 o 
   7  11   1      287.58      273.70     13.16 o 
   8  11   1       18.09       14.19      7.83 o 
   9  11   1       17.61       17.28      6.19 o 
  10  11   1       33.60       63.98     18.40 o 
 -10  12   1        0.19       -7.31      7.05 o 
  -9  12   1        0.13      -11.69      5.85 o 
  -8  12   1      207.90      224.69     27.17 o 
  -7  12   1        3.82        3.78      4.73 o 
  -6  12   1       16.22       19.26      6.02 o 
  -5  12   1       23.16       14.36      5.76 o 
  -4  12   1       28.86       28.81      5.76 o 
  -3  12   1       13.52       14.19      5.16 o 
  -2  12   1     2030.69     1919.19     37.15 o 
  -1  12   1      687.72      669.68     17.89 o 
   0  12   1     1941.48     1832.86     35.60 o 
   1  12   1        1.78        1.72      4.30 o 
   2  12   1      267.18      256.08     10.92 o 
   3  12   1        0.43       -3.87      5.25 o 
   4  12   1      100.62      105.08     10.40 o 
   5  12   1        2.57       -3.18      4.30 o 
   6  12   1      326.68      315.06     12.81 o 
   7  12   1        4.79        0.95      4.82 o 
   8  12   1      194.04      167.68     21.15 o 
   9  12   1      114.32      119.52     25.37 o 
  10  12   1       38.26       54.35     12.81 o 
 -10  13   1       29.91       20.72     10.49 o 
  -9  13   1        0.05        4.21      8.17 o 
  -8  13   1       19.22       19.09      8.00 o 
  -7  13   1        9.25        1.98      7.65 o 
  -6  13   1        5.36        5.42      4.56 o 
  -5  13   1      664.07      602.70     21.07 o 
  -4  13   1       82.50       62.26      7.22 o 
  -3  13   1      130.95      136.64      9.72 o 
  -2  13   1        4.40       -1.89      4.47 o 
  -1  13   1       60.44       46.00      6.62 o 
   0  13   1       54.10       56.32      6.71 o 
   1  13   1      724.33      660.40     18.14 o 
   2  13   1        7.52        6.54      4.56 o 
   3  13   1      399.06      352.81     15.74 o 
   4  13   1       15.81       -0.86      4.90 o 
   5  13   1      146.44      109.89     11.09 o 
   6  13   1       28.88       11.61      6.02 o 
   7  13   1       71.12       69.57     12.47 o 
   8  13   1        9.24        9.80      6.02 o 
   9  13   1        5.06       22.01     14.53 o 
  -9  14   1      221.39      262.95     23.73 o 
  -8  14   1       20.20       18.92     18.57 o 
  -7  14   1        2.40        1.98      8.60 o 
  -6  14   1       66.64       63.80     12.04 o 
  -5  14   1        0.15       -6.88      7.57 o 
  -4  14   1        0.65        4.47      5.42 o 
  -3  14   1       99.40      109.89     11.26 o 
  -2  14   1      615.50      582.23     17.54 o 
  -1  14   1        0.11        1.38      4.73 o 
   0  14   1      589.69      567.87     17.03 o 
   1  14   1        4.29        5.93      4.99 o 
   2  14   1       75.64       69.22     10.58 o 
   3  14   1       34.76       60.02      9.03 o 
   4  14   1       38.98       27.00      7.05 o 
   5  14   1        1.64       10.15      6.28 o 
   6  14   1        0.88       -5.68      4.82 o 
   7  14   1      209.61      242.15     21.76 o 
   8  14   1       39.28       59.07     15.05 o 
   9  14   1      369.49      437.17     34.91 o 
  -8  15   1        3.46       -4.99      8.17 o 
  -7  15   1       12.63       14.36      9.63 o 
  -6  15   1       34.97       33.02     10.83 o 
  -5  15   1      183.01      186.17     18.49 o 
  -4  15   1       93.30       89.69     10.49 o 
  -3  15   1        0.51       -1.72      5.07 o 
  -2  15   1       43.56       47.55      7.22 o 
  -1  15   1       50.49       50.39      7.40 o 
   0  15   1       64.05       61.31      8.68 o 
   1  15   1       28.12       22.19      7.65 o 
   2  15   1      255.17      258.57     16.51 o 
   3  15   1      269.79      238.19     15.99 o 
   4  15   1        9.71        1.03      8.43 o 
   5  15   1       16.97       12.38      6.88 o 
   6  15   1        8.27        8.68      7.83 o 
   7  15   1        5.40        8.60     11.44 o 
   8  15   1        4.89       10.23      7.83 o 
  -7  16   1        6.11        3.70      9.11 o 
  -6  16   1        1.49        0.77     10.06 o 
  -5  16   1        0.96        6.28      7.83 o 
  -4  16   1       26.74       28.55      7.91 o 
  -3  16   1        2.30       11.52      6.71 o 
  -2  16   1        2.33       -2.15      5.25 o 
  -1  16   1      237.89      263.21     14.36 o 
   0  16   1      141.18      155.04     11.61 o 
   1  16   1       23.92       20.38      8.60 o 
   2  16   1       56.81       56.41     10.58 o 
   3  16   1       36.23       21.76      7.74 o 
   4  16   1       19.81       21.33      7.40 o 
   5  16   1       14.93        9.63     14.45 o 
   6  16   1       18.95        7.65      8.25 o 
   7  16   1       19.66       16.77      7.91 o 
  -6  17   1       14.23       24.25      9.03 o 
  -5  17   1       22.17       35.60     10.75 o 
  -4  17   1      197.20      227.27     28.38 o 
  -3  17   1       22.47       23.99      8.17 o 
  -2  17   1       31.34       15.13      9.89 o 
  -1  17   1       60.05       45.92      8.08 o 
   0  17   1        0.22       -4.39      6.71 o 
   1  17   1       41.60       34.31      9.11 o 
   2  17   1      167.53      202.76     16.42 o 
   3  17   1       17.00       17.03      8.34 o 
   4  17   1      106.79      106.20     16.08 o 
   5  17   1        0.67       -0.69      9.11 o 
   6  17   1        7.42       13.67      9.89 o 
  -5  18   1      121.22      107.40     16.34 o 
  -4  18   1       45.31       24.33     10.58 o 
  -3  18   1       33.85       48.07     20.21 o 
  -2  18   1      134.90      136.64     13.50 o 
  -1  18   1      192.32      251.86     18.23 o 
   0  18   1      133.27      160.03     15.05 o 
   1  18   1      142.68      200.35     16.68 o 
   2  18   1        3.84       -1.98      7.40 o 
   3  18   1        5.52        7.14      8.68 o 
   4  18   1        0.11       -0.43      9.11 o 
  -2  19   1        0.02       -4.39     15.91 o 
  -1  19   1        0.02       -0.60     12.55 o 
   0  19   1       11.65        1.20      8.51 o 
   1  19   1      157.29      198.12     17.37 o 
   2  19   1        0.52        0.34      8.68 o 
 -13   0   2       20.72       24.51     13.84 o 
 -12   0   2      150.52      168.28     23.99 o 
 -11   0   2      267.73      312.48     31.73 o 
 -10   0   2      272.60      236.73     25.54 o 
  -9   0   2       15.71        3.27      7.31 o 
  -8   0   2      233.44      222.11     11.44 o 
  -7   0   2     1056.41     1190.35     41.19 o 
  -6   0   2        8.63       10.75      3.78 o 
  -5   0   2     1083.70     1238.16     31.39 o 
  -4   0   2      533.83      514.56     15.48 o 
  -3   0   2      607.44      610.78     14.36 o 
  -2   0   2    56759.95    87075.66   1503.18 o 
   1   0   2    20431.51    20054.74    421.35 o 
   2   0   2     1378.74     1356.65     22.96 o 
   3   0   2      192.24      201.90      7.57 o 
   4   0   2     2366.45     2503.75     47.55 o 
   5   0   2       23.99       16.77      4.47 o 
   6   0   2     2775.62     2760.60     61.91 o 
   7   0   2      297.31      293.48     11.78 o 
   8   0   2        7.03       -0.17      3.44 o 
   9   0   2      300.09      247.13     12.30 o 
  10   0   2       96.64       75.76     10.23 o 
  11   0   2      184.49      173.44     22.62 o 
  12   0   2       55.41       76.96     15.91 o 
 -13   1   2       19.14       15.05      9.46 o 
 -12   1   2      348.47      380.16     21.93 o 
 -11   1   2       13.45        3.18      5.68 o 
 -10   1   2       30.65       26.48      7.57 o 
  -9   1   2        5.88       16.17      4.90 o 
  -8   1   2      204.91      202.50      7.83 o 
  -7   1   2     1504.76     1446.08     26.74 o 
  -6   1   2      408.23      432.27     10.40 o 
  -5   1   2      481.33      495.13     11.01 o 
  -4   1   2      927.92     1011.32     18.32 o 
  -3   1   2      980.30      993.26     16.17 o 
  -2   1   2     1067.74     1036.00     15.13 o 
  -1   1   2    14591.38    17953.60    279.46 o 
   0   1   2     5773.23     6259.84     94.07 o 
   1   1   2      574.14      638.81     12.81 o 
   2   1   2     1803.60     1807.32     22.10 o 
   3   1   2     2569.84     2686.13     38.01 o 
   4   1   2      677.74      704.42     12.12 o 
   5   1   2      505.46      505.87     10.06 o 
   6   1   2      583.37      590.14     11.69 o 
   7   1   2       96.93       96.22      5.42 o 
   8   1   2        8.85        8.00      2.58 o 
   9   1   2       15.51       14.45      3.27 o 
  10   1   2       37.41       17.63      3.78 o 
  11   1   2      146.14      147.13     15.48 o 
  12   1   2       20.28       32.76      7.91 o 
 -13   2   2       40.68       72.49     12.73 o 
 -12   2   2       49.07       75.15     12.64 o 
 -11   2   2       10.47       11.26      7.05 o 
 -10   2   2      151.17      138.79     14.02 o 
  -9   2   2       38.78       46.61      6.62 o 
  -8   2   2      127.12      141.88     21.58 o 
  -7   2   2       44.05       46.95      4.13 o 
  -6   2   2     1072.80     1085.70     20.55 o 
  -5   2   2       67.77       74.12      5.33 o 
  -4   2   2       82.85       88.57      5.85 o 
  -3   2   2      919.41      913.03     22.62 o 
  -2   2   2     4189.74     4503.43     69.74 o 
  -1   2   2      392.04      368.21      8.60 o 
   0   2   2      539.90      515.08     12.98 o 
   1   2   2     2001.50     2093.84     29.92 o 
   2   2   2      331.22      344.13      8.43 o 
   3   2   2       97.37       81.69      3.96 o 
   4   2   2      122.06      137.24      4.90 o 
   5   2   2      461.52      487.73      9.80 o 
   6   2   2       15.85       18.32      2.92 o 
   7   2   2      114.65      111.01      5.85 o 
   8   2   2       89.33       81.09      5.42 o 
   9   2   2      420.31      350.92     11.26 o 
  10   2   2       21.15       22.79      4.04 o 
  11   2   2      124.48      132.42      9.80 o 
  12   2   2       96.14       99.83     17.20 o 
 -13   3   2       28.95       53.57     13.24 o 
 -12   3   2      332.40      337.16     22.44 o 
 -11   3   2      114.91      104.48     23.22 o 
 -10   3   2      540.64      518.51     25.11 o 
  -9   3   2      141.93      167.68     10.58 o 
  -8   3   2       67.92       70.08     14.53 o 
  -7   3   2      112.63      104.56     11.26 o 
  -6   3   2      352.55      406.13     14.19 o 
  -5   3   2       24.84       25.88      4.64 o 
  -4   3   2      258.62      296.49      8.86 o 
  -3   3   2      152.20      143.86      6.11 o 
  -2   3   2       37.22       39.73      3.01 o 
  -1   3   2      932.92      889.56     16.34 o 
   0   3   2     2517.38     2472.10     57.96 o 
   1   3   2       40.27       42.91      2.84 o 
   2   3   2      414.37      383.51      8.60 o 
   3   3   2      544.43      554.37     11.26 o 
   4   3   2        9.00       14.10      2.15 o 
   5   3   2      810.39      842.95     15.39 o 
   6   3   2       65.90       71.03      4.47 o 
   7   3   2      168.42      176.02      7.40 o 
   8   3   2      220.15      201.30      9.37 o 
   9   3   2      201.76      206.89      9.97 o 
  10   3   2       43.22       37.06      4.99 o 
  11   3   2      199.40      199.41     13.24 o 
  12   3   2       77.72      129.33     19.43 o 
 -13   4   2       20.45       20.98      9.72 o 
 -12   4   2       33.36       22.62     11.69 o 
 -11   4   2       34.48       38.18      9.03 o 
 -10   4   2     1129.94     1130.33     30.10 o 
  -9   4   2      111.89      143.95     13.50 o 
  -8   4   2      380.90      386.78     38.95 o 
  -7   4   2      732.93      774.93     49.96 o 
  -6   4   2       23.17        7.48      3.35 o 
  -5   4   2      157.68      154.52      7.65 o 
  -4   4   2      397.38      385.75     12.12 o 
  -3   4   2      189.07      194.85      7.05 o 
  -2   4   2      127.73      108.43      4.82 o 
  -1   4   2       24.80       25.71      2.92 o 
   0   4   2       66.70       69.22      4.13 o 
   1   4   2       96.96       84.61      5.42 o 
   2   4   2      176.81      180.41      7.14 o 
   3   4   2      185.50      193.39      6.11 o 
   4   4   2      350.43      348.51     10.58 o 
   5   4   2       59.67       45.75      3.35 o 
   6   4   2     1873.56     1799.67     26.74 o 
   7   4   2      981.16      943.90     19.18 o 
   8   4   2      159.21      149.28      9.29 o 
   9   4   2      479.49      500.80     13.93 o 
  10   4   2       12.64       11.18      3.53 o 
  11   4   2       36.18       30.10      7.91 o 
  12   4   2       29.50       35.60     26.05 o 
 -13   5   2       98.44      116.60     20.29 o 
 -12   5   2       24.26       23.13      9.46 o 
 -11   5   2       12.38       16.68      6.02 o 
 -10   5   2      483.49      466.32     22.79 o 
  -9   5   2       38.38       38.27      6.62 o 
  -8   5   2      405.54      439.75     15.91 o 
  -7   5   2        2.22        5.76      3.96 o 
  -6   5   2      201.15      210.76      9.20 o 
  -5   5   2      514.74      544.57     14.10 o 
  -4   5   2      493.42      541.22     14.45 o 
  -3   5   2       13.95       18.66      3.61 o 
  -2   5   2        3.79       -0.52      2.15 o 
  -1   5   2      624.82      614.48     14.79 o 
   0   5   2      318.43      324.87      6.71 o 
   1   5   2       10.10       11.78      3.35 o 
   2   5   2       23.41       21.15      2.75 o 
   3   5   2      719.74      720.93     13.76 o 
   4   5   2      864.01      820.34     15.65 o 
   5   5   2      320.12      334.07      9.20 o 
   6   5   2        2.16       -0.77      2.24 o 
   7   5   2      561.90      544.57     13.59 o 
   8   5   2       77.58       73.18      5.93 o 
   9   5   2      278.74      257.97     10.32 o 
  10   5   2       27.71       25.45      4.56 o 
  11   5   2       19.33       22.44      6.11 o 
  12   5   2       64.92       99.40     18.66 o 
 -13   6   2       97.59      144.55     17.54 o 
 -12   6   2       27.62       32.25      9.63 o 
 -11   6   2      193.02      195.11     17.03 o 
 -10   6   2      176.50      190.81     13.50 o 
  -9   6   2      240.91      242.23     12.90 o 
  -8   6   2       35.52       42.74      7.14 o 
  -7   6   2        7.98       10.49      4.21 o 
  -6   6   2       16.35       17.03      4.39 o 
  -5   6   2     1291.78     1217.01     25.02 o 
  -4   6   2      885.16      859.29     17.46 o 
  -3   6   2      295.02      327.70      9.20 o 
  -2   6   2      261.01      296.66      8.60 o 
  -1   6   2     1117.42     1135.92     21.41 o 
   0   6   2     2048.78     2008.71     34.40 o 
   1   6   2      725.11      717.92     18.49 o 
   2   6   2      719.07      789.55     15.91 o 
   3   6   2      336.63      354.53      8.68 o 
   4   6   2      784.08      766.16     14.96 o 
   5   6   2        5.96        5.07      2.58 o 
   6   6   2       22.18       24.76      3.61 o 
   7   6   2       15.34       18.32      3.96 o 
   8   6   2      188.72      185.56      9.29 o 
   9   6   2       76.05       71.89      6.28 o 
  10   6   2      350.61      349.12     19.43 o 
  11   6   2       13.86       11.95      5.59 o 
  12   6   2       37.06       52.71     10.75 o 
 -12   7   2       48.43       51.51     11.44 o 
 -11   7   2       18.46       19.86      5.42 o 
 -10   7   2      194.92      208.27     12.04 o 
  -9   7   2      351.62      371.04     17.89 o 
  -8   7   2       29.58       19.26      4.90 o 
  -7   7   2      314.64      327.96     12.12 o 
  -6   7   2      247.24      250.49     10.40 o 
  -5   7   2      775.59      790.76     15.48 o 
  -4   7   2     2268.46     2248.88     39.30 o 
  -3   7   2      239.88      253.15      9.54 o 
  -2   7   2       76.54       80.14      6.36 o 
  -1   7   2      793.78      746.73     16.08 o 
   0   7   2      708.53      731.85     15.74 o 
   1   7   2       27.56       30.70      4.82 o 
   2   7   2      408.43      416.02     10.06 o 
   3   7   2      832.13      887.58     23.05 o 
   4   7   2      442.63      472.17     11.01 o 
   5   7   2      631.64      585.50     13.33 o 
   6   7   2      509.59      485.32     12.38 o 
   7   7   2       10.76        8.68      4.13 o 
   8   7   2      430.97      419.89     12.47 o 
   9   7   2      260.83      263.90     11.87 o 
  10   7   2        9.01       13.24      9.29 o 
  11   7   2       78.86       99.15     17.54 o 
 -12   8   2       83.03      100.18     15.05 o 
 -11   8   2       21.26       20.29      5.76 o 
 -10   8   2       64.79       62.86      7.40 o 
  -9   8   2      208.17      221.68     13.07 o 
  -8   8   2      102.11      108.95      7.57 o 
  -7   8   2      679.92      697.37     16.25 o 
  -6   8   2      130.39      149.79      7.91 o 
  -5   8   2      257.43      255.04      7.22 o 
  -4   8   2      607.07      639.85     13.24 o 
  -3   8   2      129.45      138.79      5.76 o 
  -2   8   2      116.21      101.81      4.47 o 
  -1   8   2      768.16      795.74     17.28 o 
   0   8   2     1625.09     1655.98     30.27 o 
   1   8   2       53.65       57.27      4.99 o 
   2   8   2       91.52       89.43      5.42 o 
   3   8   2      339.63      355.39      9.80 o 
   4   8   2      224.78      222.02      7.57 o 
   5   8   2      339.04      307.07     13.41 o 
   6   8   2      902.30      870.04     18.06 o 
   7   8   2       36.79       29.58      4.13 o 
   8   8   2      115.47      104.82      9.89 o 
   9   8   2       80.66       70.08      8.00 o 
  10   8   2        7.64       18.66      7.91 o 
  11   8   2       90.08      124.94     17.71 o 
 -12   9   2       40.49       41.53     12.55 o 
 -11   9   2       40.94       47.38      8.94 o 
 -10   9   2       56.86       52.28      7.05 o 
  -9   9   2       61.54       71.97     10.58 o 
  -8   9   2      180.78      178.17      9.63 o 
  -7   9   2        7.48        3.10      3.61 o 
  -6   9   2       75.36       67.59      5.85 o 
  -5   9   2      173.39      181.01     11.01 o 
  -4   9   2      215.06      225.03      8.00 o 
  -3   9   2       14.11       17.46      2.84 o 
  -2   9   2       36.49       34.48      4.13 o 
  -1   9   2       12.91       11.69      5.42 o 
   0   9   2        9.56        9.63      3.78 o 
   1   9   2       72.95       68.28      6.54 o 
   2   9   2        7.37        2.92      3.18 o 
   3   9   2      101.99      116.00      8.08 o 
   4   9   2       64.98       60.45      6.36 o 
   5   9   2      199.24      180.92     10.32 o 
   6   9   2       20.80       17.71      8.17 o 
   7   9   2       64.99       50.99      6.36 o 
   8   9   2       24.04       40.33      7.22 o 
   9   9   2       71.34       90.80     10.49 o 
  10   9   2       32.02       32.93      9.54 o 
  11   9   2       62.76       67.93     12.47 o 
 -11  10   2       42.40       49.44     11.69 o 
 -10  10   2       37.25       43.08      6.54 o 
  -9  10   2       34.37       40.76      5.93 o 
  -8  10   2      186.00      190.47     10.15 o 
  -7  10   2      150.17      152.11      8.77 o 
  -6  10   2       33.02       33.88      5.07 o 
  -5  10   2       58.72       63.89      6.11 o 
  -4  10   2      172.54      165.62      7.14 o 
  -3  10   2      115.05      129.67      6.11 o 
  -2  10   2      181.78      207.58      9.63 o 
  -1  10   2      249.44      225.55      9.54 o 
   0  10   2      156.33      168.80      8.94 o 
   1  10   2      242.71      255.22     10.49 o 
   2  10   2      315.67      304.83     15.99 o 
   3  10   2      162.75      188.75     18.49 o 
   4  10   2      146.10      135.18     11.01 o 
   5  10   2       39.18       33.28      5.42 o 
   6  10   2       87.02       78.85      7.65 o 
   7  10   2      173.92      174.04     11.26 o 
   8  10   2       84.39       75.67      8.17 o 
   9  10   2       41.23       52.28     11.18 o 
  10  10   2       88.82       58.90     11.87 o 
 -11  11   2        2.10       13.24      8.25 o 
 -10  11   2        4.97        2.06      7.65 o 
  -9  11   2       16.49       16.17      5.93 o 
  -8  11   2       16.46       21.84      4.82 o 
  -7  11   2      157.62      162.18      9.29 o 
  -6  11   2       54.73       56.15      5.50 o 
  -5  11   2      187.99      194.16     15.91 o 
  -4  11   2       26.62       38.95      6.19 o 
  -3  11   2      406.03      371.65     12.90 o 
  -2  11   2      179.91      189.69     10.32 o 
  -1  11   2     1045.53     1034.54     23.05 o 
   0  11   2      406.41      420.57     13.24 o 
   1  11   2       85.18       96.14      7.22 o 
   2  11   2      171.90      189.00     12.38 o 
   3  11   2       18.98       20.47      6.19 o 
   4  11   2      307.97      275.94     13.67 o 
   5  11   2      100.63       82.64      9.11 o 
   6  11   2       57.37       60.88      6.97 o 
   7  11   2       28.99       19.78      6.54 o 
   8  11   2       11.94        7.48      5.59 o 
   9  11   2        5.79        2.75      7.40 o 
  10  11   2        4.90       -4.04     20.21 o 
 -10  12   2       32.62       28.81     11.26 o 
  -9  12   2       37.09       25.80      6.02 o 
  -8  12   2      102.54       86.68      8.94 o 
  -7  12   2      238.78      226.58     13.24 o 
  -6  12   2       17.26        9.54      5.07 o 
  -5  12   2      318.33      281.87     18.57 o 
  -4  12   2      333.93      289.27     14.36 o 
  -3  12   2       56.40       61.74      6.97 o 
  -2  12   2      665.71      674.67     18.14 o 
  -1  12   2      128.97      128.12      8.94 o 
   0  12   2      150.02      139.82      9.29 o 
   1  12   2      493.89      497.62     18.14 o 
   2  12   2      112.91      106.71     10.32 o 
   3  12   2      166.85      185.22     13.07 o 
   4  12   2      435.45      369.07     16.94 o 
   5  12   2       42.92       55.46      8.94 o 
   6  12   2      167.88      181.44     13.67 o 
   7  12   2       55.64       60.28      7.40 o 
   8  12   2       77.34       92.52     10.49 o 
   9  12   2       52.48       61.74     11.95 o 
 -10  13   2       23.45       27.86     13.07 o 
  -9  13   2       25.01       33.79     11.87 o 
  -8  13   2       79.04      107.14     12.12 o 
  -7  13   2        9.83        7.74      5.33 o 
  -6  13   2       43.32       44.46      6.97 o 
  -5  13   2       85.19       91.75     10.49 o 
  -4  13   2       19.16       18.23      6.79 o 
  -3  13   2     1225.84     1168.42     26.66 o 
  -2  13   2       61.38       71.63      7.40 o 
  -1  13   2      540.49      549.99     16.42 o 
   0  13   2      232.74      255.82     12.55 o 
   1  13   2      129.26      134.49     11.52 o 
   2  13   2      456.99      481.11     28.89 o 
   3  13   2       52.02       44.89      7.74 o 
   4  13   2       38.04       33.71      7.65 o 
   5  13   2       18.90       17.37      5.85 o 
   6  13   2        8.06        6.11      5.85 o 
   7  13   2      218.38      240.51     19.95 o 
   8  13   2       12.07        6.71     13.59 o 
   9  13   2       30.01       30.27      8.25 o 
  -9  14   2       29.83       48.41     24.33 o 
  -8  14   2       45.61       26.83     11.01 o 
  -7  14   2       81.22       81.00      9.37 o 
  -6  14   2      110.73      109.55     15.99 o 
  -5  14   2       19.14       18.49      8.60 o 
  -4  14   2      186.12      195.88     14.27 o 
  -3  14   2       52.54       34.57      9.03 o 
  -2  14   2       61.45       60.71      7.83 o 
  -1  14   2       97.11      119.52      9.37 o 
   0  14   2      264.90      272.59     15.99 o 
   1  14   2       74.31       85.65      9.97 o 
   2  14   2       66.80       62.26      9.37 o 
   3  14   2      322.01      317.73     24.68 o 
   4  14   2       48.43       39.04      8.00 o 
   5  14   2       63.85       55.64      9.63 o 
   6  14   2       49.26       25.45      7.40 o 
   7  14   2       37.03       42.82      9.72 o 
   8  14   2       13.49       25.88      6.97 o 
  -8  15   2       10.91        3.87      9.54 o 
  -7  15   2       17.31       16.68     10.15 o 
  -6  15   2       60.05       57.44      8.25 o 
  -5  15   2       37.78       22.36      8.00 o 
  -4  15   2        9.49       -2.41      6.88 o 
  -3  15   2       19.47       19.09      6.79 o 
  -2  15   2       68.40       71.03      8.34 o 
  -1  15   2       78.91       78.08     10.40 o 
   0  15   2      109.78      134.40     13.93 o 
   1  15   2      100.13       83.41     10.75 o 
   2  15   2       11.04        8.34      6.97 o 
   3  15   2        8.73        2.92      6.19 o 
   4  15   2       13.90       23.05      7.22 o 
   5  15   2       31.80       27.26      9.54 o 
   6  15   2       39.37       31.21     10.32 o 
   7  15   2       26.23       21.76     28.55 o 
  -7  16   2       20.80       16.68     10.40 o 
  -6  16   2       43.27       40.16      9.46 o 
  -5  16   2       20.31       11.87      7.48 o 
  -4  16   2       32.20       34.14      8.17 o 
  -3  16   2       11.49       21.93      9.37 o 
  -2  16   2      115.36       92.61     14.36 o 
  -1  16   2      173.96      170.17     14.45 o 
   0  16   2       78.52       79.88     10.83 o 
   1  16   2       86.09      113.85     12.47 o 
   2  16   2       30.07       25.28     10.92 o 
   3  16   2       12.06        1.12      9.29 o 
   4  16   2        9.72       23.22      7.83 o 
   5  16   2       23.29       12.90      7.91 o 
   6  16   2        7.64        8.94      8.25 o 
  -6  17   2       28.95       40.59     12.30 o 
  -5  17   2        0.86       -1.72      5.33 o 
  -4  17   2       69.06       91.84     15.05 o 
  -3  17   2       28.63       27.95      8.25 o 
  -2  17   2       23.69       27.52     13.24 o 
  -1  17   2        9.97       10.83      7.31 o 
   0  17   2        4.64        5.33      7.48 o 
   1  17   2       10.42        9.03      8.00 o 
   2  17   2       12.07       13.93      9.72 o 
   3  17   2      164.57      182.56     17.54 o 
   4  17   2        2.02        2.32      7.48 o 
   5  17   2       67.47       50.99     11.52 o 
  -4  18   2       22.72       23.05      9.29 o 
  -3  18   2       84.79      104.48     22.01 o 
  -2  18   2       25.34       22.36     10.92 o 
  -1  18   2      109.90      121.07     35.69 o 
   0  18   2      113.05      152.11     14.96 o 
   1  18   2       58.99       50.56     10.83 o 
   2  18   2       30.49       19.35      8.86 o 
   3  18   2       20.44       19.00      8.68 o 
  -1  19   2       97.79      100.87     35.60 o 
   0  19   2      118.25      104.30     17.63 o 
 -13   1   3       40.37       50.99     14.36 o 
 -12   1   3      153.90      175.16     17.71 o 
 -11   1   3        1.63        5.85      6.28 o 
 -10   1   3       51.40       58.73     10.49 o 
  -9   1   3       50.66       73.69     19.00 o 
  -8   1   3       40.89       46.26      6.71 o 
  -7   1   3       47.10       44.28      4.39 o 
  -6   1   3        5.58        4.73      2.67 o 
  -5   1   3        2.19        2.92      2.15 o 
  -4   1   3        1.28       -2.67      1.72 o 
  -3   1   3      631.43      625.49     11.18 o 
  -2   1   3       20.01       22.87      2.84 o 
  -1   1   3     1772.34     1711.01     34.22 o 
   0   1   3      246.11      235.18      7.14 o 
   1   1   3       27.60       26.83      4.04 o 
   2   1   3       64.09       50.48      4.90 o 
   3   1   3     1900.88     1965.20     29.84 o 
   4   1   3      113.91      123.48      7.14 o 
   5   1   3      156.69      173.87      6.45 o 
   6   1   3      200.15      199.49      7.14 o 
   7   1   3        1.19        1.46      2.24 o 
   8   1   3       10.31        4.13      2.84 o 
   9   1   3      156.27      181.44     10.92 o 
  10   1   3        0.03        3.87      3.44 o 
  11   1   3       24.33       38.27      8.86 o 
  12   1   3       48.28       48.76      9.72 o 
 -13   2   3      199.67      203.62     20.47 o 
 -12   2   3       11.17       22.62      8.77 o 
 -11   2   3        3.13        7.57      6.71 o 
 -10   2   3       59.72       44.89      9.20 o 
  -9   2   3      297.55      303.11     17.54 o 
  -8   2   3      626.49      603.39     18.57 o 
  -7   2   3      167.41      163.55     13.84 o 
  -6   2   3       36.13       38.78      4.99 o 
  -5   2   3       23.31       26.66      4.04 o 
  -4   2   3      680.05      640.02     12.38 o 
  -3   2   3      180.78      183.41      8.25 o 
  -2   2   3      362.46      336.30     15.65 o 
  -1   2   3       35.87       31.82      3.10 o 
   0   2   3     1002.84      964.11     16.34 o 
   1   2   3        1.42        1.12      1.46 o 
   2   2   3      265.98      265.02     10.15 o 
   3   2   3      379.18      368.21      8.68 o 
   4   2   3      628.15      649.30     14.27 o 
   5   2   3       23.72       19.18      2.75 o 
   6   2   3      106.31       97.25      6.19 o 
   7   2   3        2.20        6.45      2.67 o 
   8   2   3      624.07      613.53     15.91 o 
   9   2   3      369.21      347.14     14.96 o 
  10   2   3        0.38        8.25      4.39 o 
  11   2   3        2.40       10.06      5.68 o 
  12   2   3        0.92       19.00     10.15 o 
 -13   3   3        8.16       20.90      9.54 o 
 -12   3   3      129.79      141.02     19.86 o 
 -11   3   3      144.28      158.82     44.97 o 
 -10   3   3        2.76        1.72      5.50 o 
  -9   3   3       42.01       47.21      6.97 o 
  -8   3   3      186.18      193.56     11.87 o 
  -7   3   3       13.81       12.12      4.39 o 
  -6   3   3      140.13      148.07     10.23 o 
  -5   3   3       52.41       69.65      5.85 o 
  -4   3   3      679.85      698.23     18.75 o 
  -3   3   3      311.63      309.13      7.91 o 
  -2   3   3      896.81      929.37     18.14 o 
  -1   3   3      591.88      540.70     12.21 o 
   0   3   3      182.12      156.76      5.85 o 
   1   3   3       52.13       57.87      3.70 o 
   2   3   3      133.06      138.18      6.45 o 
   3   3   3       60.20       61.57      6.28 o 
   4   3   3        1.61        1.55      2.06 o 
   5   3   3        7.71        1.38      2.41 o 
   6   3   3       92.93       96.05      6.36 o 
   7   3   3      252.10      244.73      9.46 o 
   8   3   3        3.48        4.47      2.84 o 
   9   3   3        5.11        4.56      2.92 o 
  10   3   3        8.73        4.56      6.71 o 
  11   3   3      122.07      163.47     16.68 o 
  12   3   3        2.00       11.44      6.28 o 
 -13   4   3        1.64        7.14      6.97 o 
 -12   4   3        2.14        5.68      6.97 o 
 -11   4   3      383.68      380.33     27.43 o 
 -10   4   3      125.48      139.82     15.05 o 
  -9   4   3       78.16       61.22      7.91 o 
  -8   4   3        4.14        2.06      5.50 o 
  -7   4   3       89.60      105.77     17.46 o 
  -6   4   3        4.64       -1.72      2.58 o 
  -5   4   3       26.25       26.40      4.39 o 
  -4   4   3        6.67       10.66      5.33 o 
  -3   4   3       65.11       63.63      4.04 o 
  -2   4   3     2006.51     2021.35     34.65 o 
  -1   4   3      513.67      462.54     11.44 o 
   0   4   3      141.21      144.38      5.85 o 
   1   4   3        5.81        7.22      2.75 o 
   2   4   3        0.17        2.32      2.15 o 
   3   4   3       43.25       53.31      4.73 o 
   4   4   3        2.01        5.93      2.24 o 
   5   4   3      341.78      350.15     10.06 o 
   6   4   3     1081.51      999.37     22.01 o 
   7   4   3       33.62       35.77      4.39 o 
   8   4   3        0.39        0.00      2.67 o 
   9   4   3       17.16       14.88      3.70 o 
  10   4   3       25.50       30.87      5.59 o 
  11   4   3       53.98       82.89     10.06 o 
 -13   5   3       34.25       30.44      9.97 o 
 -12   5   3      128.61      156.07     17.54 o 
 -11   5   3      200.67      212.82     19.18 o 
 -10   5   3       21.48       23.22      6.79 o 
  -9   5   3        0.19        7.14      4.82 o 
  -8   5   3       28.53       15.82      6.11 o 
  -7   5   3       15.75       18.92      5.76 o 
  -6   5   3      257.47      256.25     10.06 o 
  -5   5   3      746.26      705.71     17.37 o 
  -4   5   3       43.44       37.32      4.90 o 
  -3   5   3      835.20      825.41     16.94 o 
  -2   5   3      475.95      462.36     11.35 o 
  -1   5   3        6.29        9.89      2.67 o 
   0   5   3      337.83      366.49      8.17 o 
   1   5   3     1373.07     1385.63     25.19 o 
   2   5   3      105.02       97.00      5.59 o 
   3   5   3        0.06       -1.81      1.89 o 
   4   5   3        9.66        5.16      2.32 o 
   5   5   3       95.00       98.97      6.19 o 
   6   5   3     1212.84     1171.34     24.85 o 
   7   5   3      112.16      118.92      7.48 o 
   8   5   3       22.89       18.83      4.47 o 
   9   5   3       76.39       75.15      6.79 o 
  10   5   3      112.78      137.93     10.23 o 
  11   5   3        0.39        1.55      7.83 o 
 -12   6   3      126.67      124.60     15.48 o 
 -11   6   3      548.14      585.67     48.76 o 
 -10   6   3      172.70      178.51     13.07 o 
  -9   6   3       94.17       79.80      9.80 o 
  -8   6   3       41.16       32.25      5.76 o 
  -7   6   3       35.42       20.38      5.33 o 
  -6   6   3      651.73      655.24     17.46 o 
  -5   6   3      317.56      288.67     14.19 o 
  -4   6   3       43.27       65.44      7.05 o 
  -3   6   3     1538.04     1415.30     26.31 o 
  -2   6   3      127.80      130.19     10.66 o 
  -1   6   3      144.44      150.83      6.62 o 
   0   6   3     1762.23     1847.39     27.95 o 
   1   6   3      794.07      826.96     16.77 o 
   2   6   3        1.78       -1.98      3.18 o 
   3   6   3      201.03      188.66      8.08 o 
   4   6   3      272.54      282.47     13.84 o 
   5   6   3      196.56      179.12      7.91 o 
   6   6   3      798.64      741.74     16.60 o 
   7   6   3       63.27       67.24      6.36 o 
   8   6   3      113.87      124.00      8.08 o 
   9   6   3        1.65        4.56      3.27 o 
  10   6   3       12.79       12.73      5.59 o 
  11   6   3       10.67       32.85     10.49 o 
 -12   7   3        7.55       11.18      7.83 o 
 -11   7   3        5.36       12.55     10.58 o 
 -10   7   3     1062.71     1024.82     30.10 o 
  -9   7   3       19.87       16.94      6.19 o 
  -8   7   3       16.80       20.98      5.50 o 
  -7   7   3       25.59       20.98      5.33 o 
  -6   7   3      112.32      107.74      8.34 o 
  -5   7   3      468.67      448.43     13.84 o 
  -4   7   3        0.09       -0.43      3.01 o 
  -3   7   3        6.19       -1.29      4.30 o 
  -2   7   3      932.48      885.09     18.83 o 
  -1   7   3       14.43       20.81      6.28 o 
   0   7   3      244.67      267.43      9.72 o 
   1   7   3      208.26      231.65     10.83 o 
   2   7   3        8.59        6.79      4.64 o 
   3   7   3       20.21        8.00      5.85 o 
   4   7   3        5.23        3.96      2.58 o 
   5   7   3      925.62      896.35     18.49 o 
   6   7   3     1333.27     1268.60     24.08 o 
   7   7   3       28.70       34.65      4.99 o 
   8   7   3        1.70        5.42      4.13 o 
   9   7   3       14.84       20.38      5.76 o 
  10   7   3       28.50       32.68     10.15 o 
  11   7   3        0.08        5.68      6.36 o 
 -12   8   3        3.59        7.48      7.14 o 
 -11   8   3       60.19       50.73      7.57 o 
 -10   8   3      379.23      381.45     17.63 o 
  -9   8   3        5.23        4.56      4.82 o 
  -8   8   3        0.37        2.15      4.13 o 
  -7   8   3       34.90       28.12      5.68 o 
  -6   8   3       13.11        8.94      4.47 o 
  -5   8   3      184.20      198.03     11.52 o 
  -4   8   3       13.25       20.81      5.16 o 
  -3   8   3      141.14      153.75      7.83 o 
  -2   8   3      201.62      195.88     13.16 o 
  -1   8   3      439.57      419.20     11.95 o 
   0   8   3      295.90      301.74      9.89 o 
   1   8   3        0.01       -0.09      4.04 o 
   2   8   3      245.44      236.30     11.69 o 
   3   8   3       10.52       18.57      5.33 o 
   4   8   3        2.60        0.77      3.27 o 
   5   8   3     1344.62     1230.08     32.07 o 
   6   8   3      144.05      149.88      9.97 o 
   7   8   3      134.73      132.42      9.89 o 
   8   8   3       27.28       28.72     12.04 o 
   9   8   3       35.30       36.55      7.83 o 
  10   8   3        4.08        1.55      8.17 o 
 -12   9   3       80.05       84.53     13.59 o 
 -11   9   3        7.62       17.54      6.71 o 
 -10   9   3      580.31      630.04     19.43 o 
  -9   9   3       63.12       59.76      8.00 o 
  -8   9   3        8.02        8.68      5.33 o 
  -7   9   3        0.16       -0.60      4.39 o 
  -6   9   3       41.64       42.56      8.08 o 
  -5   9   3        5.63        9.37      6.02 o 
  -4   9   3       86.43      113.25     14.45 o 
  -3   9   3      184.51      184.53      9.20 o 
  -2   9   3       38.10       41.79      7.31 o 
  -1   9   3      185.91      173.44      8.34 o 
   0   9   3        0.23       -2.92      3.27 o 
   1   9   3        2.76       -0.86      4.39 o 
   2   9   3      392.59      401.40     16.08 o 
   3   9   3       64.15       50.22      7.48 o 
   4   9   3      286.81      257.45     13.50 o 
   5   9   3      833.48      765.39     23.90 o 
   6   9   3       72.43       60.97     11.69 o 
   7   9   3        0.17        5.50      3.87 o 
   8   9   3      113.89      133.97     12.12 o 
   9   9   3        4.86        6.11      5.25 o 
  10   9   3       68.35       63.63     12.47 o 
 -11  10   3       22.06       19.61     13.76 o 
 -10  10   3      166.61      157.96     14.02 o 
  -9  10   3       13.86       13.59      5.68 o 
  -8  10   3      107.10      111.18      8.17 o 
  -7  10   3       40.05       47.55      6.36 o 
  -6  10   3        9.99        7.65      4.82 o 
  -5  10   3      247.54      246.70     15.05 o 
  -4  10   3        3.90        5.16      5.59 o 
  -3  10   3      719.17      696.17     17.63 o 
  -2  10   3      117.02      130.10      8.34 o 
  -1  10   3       20.34       20.21      8.25 o 
   0  10   3      247.09      249.45      9.80 o 
   1  10   3      129.03      143.34     11.09 o 
   2  10   3        9.73        8.34      5.33 o 
   3  10   3       36.91       40.24      7.14 o 
   4  10   3        5.45       -2.92      4.21 o 
   5  10   3       37.58       41.70     11.61 o 
   6  10   3        0.03        4.30      4.82 o 
   7  10   3       12.07       11.69      4.21 o 
   8  10   3        2.52        0.00      5.85 o 
   9  10   3      269.23      350.49     19.52 o 
  10  10   3       27.34       35.34      8.43 o 
 -11  11   3       90.13       83.15     24.76 o 
 -10  11   3        6.72        9.37      5.85 o 
  -9  11   3      310.50      306.47     16.34 o 
  -8  11   3      117.70      114.62     12.38 o 
  -7  11   3       14.29        8.86      5.33 o 
  -6  11   3        0.13       -3.10      4.13 o 
  -5  11   3      177.89      190.29     13.67 o 
  -4  11   3      140.61      133.89     11.44 o 
  -3  11   3      682.64      668.91     21.76 o 
  -2  11   3      419.57      419.89     13.50 o 
  -1  11   3      459.07      443.45     16.85 o 
   0  11   3        4.57        3.27      5.25 o 
   1  11   3       27.24       26.23      7.40 o 
   2  11   3       22.37       17.03      5.85 o 
   3  11   3       88.50       85.22      9.20 o 
   4  11   3        5.17        5.07      5.50 o 
   5  11   3       70.08       63.46      8.77 o 
   6  11   3        8.64       33.54      9.80 o 
   7  11   3       49.00       29.67      9.97 o 
   8  11   3        1.26        9.46      5.50 o 
   9  11   3       27.04       24.68      9.37 o 
 -10  12   3        1.02       -2.15      5.68 o 
  -9  12   3       56.60       51.42      8.08 o 
  -8  12   3       28.97       27.34      6.54 o 
  -7  12   3       30.87       25.97      6.54 o 
  -6  12   3      103.45      113.59      9.97 o 
  -5  12   3        0.00        2.75      5.85 o 
  -4  12   3      315.45      319.79     15.82 o 
  -3  12   3       38.37       35.17      8.77 o 
  -2  12   3      840.56      824.29     20.47 o 
  -1  12   3       21.51       20.12      5.07 o 
   0  12   3       97.46       91.32      9.54 o 
   1  12   3       43.35       40.84      7.22 o 
   2  12   3       43.30       32.07      8.25 o 
   3  12   3        1.82        3.18      5.07 o 
   4  12   3      603.41      492.63     19.35 o 
   5  12   3       68.63       43.68      8.00 o 
   6  12   3      243.80      258.40     17.03 o 
   7  12   3      155.46      145.06     13.41 o 
   8  12   3        0.05        6.79      6.79 o 
   9  12   3       32.99       49.53      9.97 o 
  -9  13   3       38.75       23.48      6.79 o 
  -8  13   3       10.84        9.46      6.02 o 
  -7  13   3       73.94       77.73      8.94 o 
  -6  13   3       10.44        4.13      5.33 o 
  -5  13   3       86.28       82.21     10.58 o 
  -4  13   3       25.78       24.51      7.40 o 
  -3  13   3      730.60      737.62     23.99 o 
  -2  13   3      488.28      487.99     15.65 o 
  -1  13   3      753.54      759.71     23.99 o 
   0  13   3       21.80       18.14      6.45 o 
   1  13   3      254.06      250.23     15.91 o 
   2  13   3       39.40       49.01      8.08 o 
   3  13   3        7.44       -4.13      4.21 o 
   4  13   3        0.60        5.07      5.59 o 
   5  13   3       63.34       64.15      9.80 o 
   6  13   3      124.86      136.46     14.02 o 
   7  13   3        4.71       10.75      6.71 o 
   8  13   3       74.68       84.79     11.95 o 
  -9  14   3        3.59       -1.81      5.93 o 
  -8  14   3       46.94       39.98      7.57 o 
  -7  14   3        0.85       -1.38      5.33 o 
  -6  14   3      161.04      132.17     11.44 o 
  -5  14   3       23.00       21.93      8.00 o 
  -4  14   3      269.28      294.08     18.06 o 
  -3  14   3       75.12       87.11     10.23 o 
  -2  14   3      338.77      323.92     24.94 o 
  -1  14   3       51.39       47.64      8.68 o 
   0  14   3      210.48      210.24     14.88 o 
   1  14   3       21.84       17.28      7.05 o 
   2  14   3      287.17      258.83     18.66 o 
   3  14   3        1.58        6.71      5.93 o 
   4  14   3       28.36       20.55      6.79 o 
   5  14   3       68.05       75.33     10.23 o 
   6  14   3       32.42       47.12      9.03 o 
   7  14   3      233.32      286.77     25.62 o 
  -8  15   3       82.96       80.57     10.32 o 
  -7  15   3       96.43       82.55      9.97 o 
  -6  15   3       19.06        4.47      5.93 o 
  -5  15   3        2.92        0.77      6.79 o 
  -4  15   3        1.98        7.48      6.88 o 
  -3  15   3       89.43      109.72     11.69 o 
  -2  15   3       43.08       65.09     12.38 o 
  -1  15   3        1.04       -2.41      5.93 o 
   0  15   3      173.79      181.18     14.53 o 
   1  15   3       50.04       38.95      9.37 o 
   2  15   3       47.46       41.96      8.68 o 
   3  15   3       43.09       39.98      9.29 o 
   4  15   3       87.25      103.02     11.87 o 
   5  15   3        6.75        4.56      5.76 o 
   6  15   3        9.96       11.35      7.31 o 
  -7  16   3        5.94        4.39      6.54 o 
  -6  16   3       79.95       96.05     10.49 o 
  -5  16   3       67.05       58.90     10.23 o 
  -4  16   3       20.84       18.92      7.57 o 
  -3  16   3      116.62      126.58     16.77 o 
  -2  16   3        9.28       15.82     12.12 o 
  -1  16   3       22.67       19.00      9.20 o 
   0  16   3        7.28       -1.12      5.76 o 
   1  16   3      250.68      240.17     17.20 o 
   2  16   3        1.46        1.55      6.71 o 
   3  16   3        0.34       -1.29      6.54 o 
   4  16   3        0.90        6.36      6.62 o 
   5  16   3       56.01       53.23     13.67 o 
  -5  17   3       15.23       21.50      8.77 o 
  -4  17   3       72.77       60.28     11.69 o 
  -3  17   3       79.20      103.70     26.74 o 
  -2  17   3        1.11        3.27      9.46 o 
  -1  17   3       25.47       17.54     10.15 o 
   0  17   3        0.78       -7.31      5.68 o 
   1  17   3       29.78       38.35     10.58 o 
   2  17   3      185.25      202.33     17.28 o 
   3  17   3        1.28        2.58      7.48 o 
   4  17   3       10.84       12.98      7.40 o 
  -3  18   3       57.65       67.67     14.62 o 
  -2  18   3       30.31       10.23     10.23 o 
  -1  18   3       86.66       93.38     16.08 o 
   0  18   3        3.56        5.25     10.15 o 
   1  18   3       48.10       40.59     15.91 o 
   2  18   3       15.79       43.51     10.66 o 
 -13   0   4       15.13       13.76     12.30 o 
 -12   0   4       51.05       65.27     16.94 o 
 -11   0   4      194.81      218.84     27.52 o 
 -10   0   4        6.06        7.14      8.68 o 
  -9   0   4        6.90       18.23      9.37 o 
  -8   0   4      307.58      309.56     24.33 o 
  -7   0   4      155.43      162.18     19.35 o 
  -6   0   4      372.66      376.80     15.48 o 
  -5   0   4      430.79      414.73     17.03 o 
  -4   0   4     6147.70     6550.74    119.01 o 
  -3   0   4       55.10       46.00      5.42 o 
  -2   0   4      233.28      222.11      9.29 o 
  -1   0   4        1.20        1.63      2.92 o 
   0   0   4      411.42      375.60     15.05 o 
   1   0   4      132.89      143.86     12.21 o 
   2   0   4     3323.50     3661.59     86.42 o 
   3   0   4      226.74      228.30     13.24 o 
   4   0   4      984.81      952.16     29.24 o 
   5   0   4      365.96      357.97     21.50 o 
   6   0   4      307.58      305.61     18.57 o 
   7   0   4        3.43       -4.99      4.82 o 
   8   0   4       13.97       13.16      6.54 o 
   9   0   4       79.86       71.63     16.68 o 
  10   0   4       91.05      112.65     20.55 o 
  11   0   4       40.49       32.07     12.47 o 
 -13   1   4       23.76       11.95      8.08 o 
 -12   1   4       27.60       31.99     11.87 o 
 -11   1   4       25.64       33.28      9.03 o 
 -10   1   4      320.43      312.31     18.66 o 
  -9   1   4      342.84      314.55     18.49 o 
  -8   1   4      282.45      278.52     16.25 o 
  -7   1   4      101.83      112.04     10.23 o 
  -6   1   4      227.87      227.70     10.32 o 
  -5   1   4      569.26      583.18     13.76 o 
  -4   1   4      609.41      572.52     12.55 o 
  -3   1   4     9077.41     9999.51    125.29 o 
  -2   1   4      759.59      775.54     13.76 o 
  -1   1   4      838.19      894.29     18.49 o 
   0   1   4      613.45      622.82     14.02 o 
   1   1   4     3698.11     4026.53     92.61 o 
   2   1   4      302.58      327.70      9.89 o 
   3   1   4      860.51      875.54     21.15 o 
   4   1   4      154.70      168.02      8.08 o 
   5   1   4      145.65      155.04      7.83 o 
   6   1   4      103.72       97.43      8.34 o 
   7   1   4      223.81      201.99     11.44 o 
   8   1   4      443.40      362.01     13.84 o 
   9   1   4       66.31       52.97      6.71 o 
  10   1   4       24.04       27.60      8.00 o 
  11   1   4       16.62       29.49     10.15 o 
 -13   2   4       43.42       54.52     11.95 o 
 -12   2   4       40.15       42.74     10.15 o 
 -11   2   4       43.70       61.31     12.38 o 
 -10   2   4       60.66       69.22     11.35 o 
  -9   2   4      115.62      105.85     12.12 o 
  -8   2   4      559.34      562.71     23.82 o 
  -7   2   4        6.31        8.17      6.02 o 
  -6   2   4       22.22       21.50      4.47 o 
  -5   2   4      406.45      388.59     11.95 o 
  -4   2   4      527.87      543.97     14.27 o 
  -3   2   4       95.05       88.40     10.06 o 
  -2   2   4      303.92      289.44     10.06 o 
  -1   2   4     1132.72     1157.93     20.12 o 
   0   2   4      160.88      179.29      6.28 o 
   1   2   4      136.16      143.43      5.85 o 
   2   2   4      472.47      516.28     17.97 o 
   3   2   4      309.23      340.35     10.32 o 
   4   2   4       54.69       63.55      8.25 o 
   5   2   4        2.27        5.68      2.75 o 
   6   2   4      224.09      243.78     11.26 o 
   7   2   4      240.09      229.59      9.97 o 
   8   2   4      135.15      126.49      9.46 o 
   9   2   4      120.29      120.73      9.63 o 
  10   2   4       47.80       49.27     25.45 o 
  11   2   4       16.61       41.70     10.23 o 
 -13   3   4       48.69       42.65     11.09 o 
 -12   3   4      195.98      227.87     21.07 o 
 -11   3   4      260.50      260.29     21.50 o 
 -10   3   4      148.66      170.77     18.49 o 
  -9   3   4        8.40       -0.26      4.39 o 
  -8   3   4       36.33       40.33      6.54 o 
  -7   3   4      331.74      339.31     23.22 o 
  -6   3   4       80.42       98.80      9.63 o 
  -5   3   4      126.07      130.79      8.86 o 
  -4   3   4      191.95      186.42      7.14 o 
  -3   3   4       45.93       54.78      4.21 o 
  -2   3   4      286.52      282.73      9.03 o 
  -1   3   4      279.95      280.93      8.94 o 
   0   3   4      515.84      490.40     10.75 o 
   1   3   4      123.83      138.53      5.42 o 
   2   3   4       70.89       76.19      5.68 o 
   3   3   4      278.68      269.06     13.41 o 
   4   3   4       46.01       52.11     10.83 o 
   5   3   4      903.27      902.71     24.33 o 
   6   3   4       97.17      114.80      7.48 o 
   7   3   4       22.67       18.66      3.87 o 
   8   3   4       56.23       50.65      5.59 o 
   9   3   4      140.91      146.10     12.21 o 
  10   3   4      243.95      309.73     24.16 o 
  11   3   4       53.55       52.88     10.06 o 
 -12   4   4      177.31      189.95     19.18 o 
 -11   4   4      172.45      160.20     28.20 o 
 -10   4   4       20.90       24.76      7.22 o 
  -9   4   4      138.59      134.40     35.94 o 
  -8   4   4       21.14       21.76      5.59 o 
  -7   4   4      185.91      166.13     10.15 o 
  -6   4   4      194.40      201.21     10.23 o 
  -5   4   4       39.21       31.39      5.50 o 
  -4   4   4      183.91      187.63      6.71 o 
  -3   4   4       12.62       13.67      3.01 o 
  -2   4   4       55.38       55.89      4.73 o 
  -1   4   4      185.34      179.20      7.40 o 
   0   4   4      110.62      109.98      5.93 o 
   1   4   4       22.99       23.30      3.27 o 
   2   4   4      214.71      203.36     10.58 o 
   3   4   4       72.78       84.87      8.17 o 
   4   4   4      243.22      243.52     12.47 o 
   5   4   4      201.20      205.69     11.26 o 
   6   4   4       56.45       52.80      5.33 o 
   7   4   4      383.16      393.06     12.38 o 
   8   4   4       16.34       15.48      3.96 o 
   9   4   4       65.89       78.16      9.03 o 
  10   4   4       67.41       65.18      8.86 o 
  11   4   4       30.88       65.95     16.17 o 
 -12   5   4      157.34      155.73     17.89 o 
 -11   5   4      192.63      216.86     19.61 o 
 -10   5   4      393.82      396.93     21.76 o 
  -9   5   4       12.43        8.43      5.42 o 
  -8   5   4      358.44      374.57     13.67 o 
  -7   5   4      311.64      306.47     20.38 o 
  -6   5   4       36.25       27.34      5.07 o 
  -5   5   4       15.18       12.47      4.13 o 
  -4   5   4      132.53      127.44      6.62 o 
  -3   5   4      334.49      350.23     10.32 o 
  -2   5   4       27.85       31.21      3.96 o 
  -1   5   4      320.31      295.80      9.37 o 
   0   5   4       72.79       85.65      7.74 o 
   1   5   4      368.81      380.42      8.77 o 
   2   5   4      367.47      328.48     18.75 o 
   3   5   4       11.08       11.69      4.30 o 
   4   5   4       13.22       18.92      5.25 o 
   5   5   4      841.93      838.14     20.38 o 
   6   5   4      480.11      505.44     18.83 o 
   7   5   4       34.56       34.05      4.73 o 
   8   5   4      141.71      144.72     10.66 o 
   9   5   4       83.21      103.62      8.94 o 
  10   5   4      113.73      130.27     12.38 o 
 -12   6   4       78.66       83.15     13.16 o 
 -11   6   4       98.51      120.90     14.88 o 
 -10   6   4      160.26      154.87     17.71 o 
  -9   6   4       33.60       28.55      6.62 o 
  -8   6   4       35.80       52.20      8.60 o 
  -7   6   4      444.84      383.00     13.59 o 
  -6   6   4       16.70       14.96      4.64 o 
  -5   6   4      362.30      360.55     12.64 o 
  -4   6   4       87.67       79.45      8.08 o 
  -3   6   4      340.79      339.31     20.04 o 
  -2   6   4      379.42      406.30     16.34 o 
  -1   6   4      144.36      133.97      8.51 o 
   0   6   4      691.83      724.46     14.02 o 
   1   6   4      642.52      681.81     17.71 o 
   2   6   4      184.38      182.30     11.87 o 
   3   6   4      136.18      149.02     17.28 o 
   4   6   4       39.73       44.28      7.22 o 
   5   6   4      242.49      243.44     10.66 o 
   6   6   4       93.65      103.36      8.94 o 
   7   6   4       28.86       19.18      4.73 o 
   8   6   4      335.71      321.94     15.48 o 
   9   6   4       35.54       44.03     10.83 o 
  10   6   4       29.27       39.04      8.25 o 
 -12   7   4       22.34       21.07      8.51 o 
 -11   7   4       40.81       35.77      9.20 o 
 -10   7   4        5.72       10.15      7.05 o 
  -9   7   4      123.48      111.18     10.66 o 
  -8   7   4       51.53       52.45      7.22 o 
  -7   7   4      145.33      137.50      9.97 o 
  -6   7   4      252.33      258.14     12.55 o 
  -5   7   4      304.03      309.48     12.04 o 
  -4   7   4      291.24      280.75     12.81 o 
  -3   7   4      355.83      327.45     10.58 o 
  -2   7   4      224.92      209.99     13.67 o 
  -1   7   4      626.39      660.05     15.99 o 
   0   7   4      184.60      187.89      8.08 o 
   1   7   4      131.93      130.70      9.72 o 
   2   7   4      107.03      111.53      9.37 o 
   3   7   4      248.89      252.12     12.47 o 
   4   7   4      447.67      431.75     16.94 o 
   5   7   4       94.39       89.26      9.29 o 
   6   7   4      114.14      128.38     14.70 o 
   7   7   4      343.17      306.55     15.56 o 
   8   7   4       15.87       13.33      5.85 o 
   9   7   4       21.67       16.68      6.02 o 
  10   7   4       46.81       58.30      8.60 o 
 -11   8   4      135.24      142.05     32.50 o 
 -10   8   4       88.64      100.26     11.01 o 
  -9   8   4       97.83      140.59     13.59 o 
  -8   8   4       63.23       60.88      7.74 o 
  -7   8   4       11.41       17.54      5.25 o 
  -6   8   4      351.64      370.96     13.59 o 
  -5   8   4      179.98      189.09     11.26 o 
  -4   8   4       75.07       57.78      7.74 o 
  -3   8   4       99.00      111.10     12.12 o 
  -2   8   4      314.30      317.04     10.83 o 
  -1   8   4       87.36       89.77      7.91 o 
   0   8   4      193.38      198.21     12.04 o 
   1   8   4      256.99      271.90     12.64 o 
   2   8   4      208.47      232.43     14.10 o 
   3   8   4       65.83       61.74      8.25 o 
   4   8   4      823.85      808.21     24.51 o 
   5   8   4        7.50       20.47      5.93 o 
   6   8   4      101.93      143.34     12.21 o 
   7   8   4       43.98       50.22     14.79 o 
   8   8   4       50.10       54.60      8.51 o 
   9   8   4       48.64       58.04     11.35 o 
 -11   9   4       16.86       14.27      8.34 o 
 -10   9   4      129.83      173.53     14.62 o 
  -9   9   4       27.13       22.96      6.45 o 
  -8   9   4       43.39       37.49      6.79 o 
  -7   9   4       23.89       24.33      6.88 o 
  -6   9   4      140.70      114.45      9.29 o 
  -5   9   4       29.61       21.07      6.28 o 
  -4   9   4       28.33       39.90      7.40 o 
  -3   9   4       31.37       38.61      6.97 o 
  -2   9   4       41.26       46.69      8.17 o 
  -1   9   4       94.04      114.11      7.65 o 
   0   9   4       68.38       54.86      7.65 o 
   1   9   4       15.22       11.35      5.42 o 
   2   9   4       16.49       15.91      8.17 o 
   3   9   4       82.00       78.51      8.68 o 
   4   9   4      157.11      158.39     12.47 o 
   5   9   4       14.02       21.33      7.57 o 
   6   9   4       74.46       75.50      9.37 o 
   7   9   4        9.85       11.95      5.33 o 
   8   9   4       46.68       62.43     13.84 o 
   9   9   4       16.10       22.10      6.19 o 
 -11  10   4       13.50       21.58      9.63 o 
 -10  10   4      153.37      174.99     13.16 o 
  -9  10   4       92.79       87.88      9.63 o 
  -8  10   4       21.88       20.04      6.19 o 
  -7  10   4        3.23       15.13      6.71 o 
  -6  10   4        1.05        1.03      4.56 o 
  -5  10   4       75.24       71.03      9.11 o 
  -4  10   4      140.27      158.99     12.98 o 
  -3  10   4      110.45       98.11     11.69 o 
  -2  10   4       90.05       92.78      8.77 o 
  -1  10   4       35.96       25.37     11.52 o 
   0  10   4      230.43      243.09     13.59 o 
   1  10   4      273.33      285.83     14.36 o 
   2  10   4       62.57       62.51      8.17 o 
   3  10   4      120.86      112.30     10.40 o 
   4  10   4        0.52        2.24      4.99 o 
   5  10   4        2.42        3.18      4.99 o 
   6  10   4       60.43       72.40     12.55 o 
   7  10   4       91.64       88.14     10.40 o 
   8  10   4      256.93      298.38     20.47 o 
   9  10   4        4.86       10.23      9.89 o 
 -10  11   4       10.17        0.52      5.50 o 
  -9  11   4      101.94       99.23     12.73 o 
  -8  11   4       13.45        4.73      5.59 o 
  -7  11   4       18.76       17.97      6.36 o 
  -6  11   4       30.58       22.96      6.11 o 
  -5  11   4       65.10       59.16     10.32 o 
  -4  11   4       27.65       26.48      8.00 o 
  -3  11   4      531.26      529.01     19.18 o 
  -2  11   4      244.63      271.38     13.93 o 
  -1  11   4       91.55       82.29      8.77 o 
   0  11   4      292.48      327.45     25.02 o 
   1  11   4      225.74      265.28     14.79 o 
   2  11   4       51.30       51.51      8.34 o 
   3  11   4      174.30      171.81     16.08 o 
   4  11   4       79.86       91.58     14.45 o 
   5  11   4       31.90       28.81      7.14 o 
   6  11   4       12.90       12.73      5.93 o 
   7  11   4       39.40       30.96      7.14 o 
   8  11   4        4.50       26.05      9.03 o 
 -10  12   4      105.35      118.92     11.87 o 
  -9  12   4      110.77      119.61     11.69 o 
  -8  12   4       69.56       66.64      8.94 o 
  -7  12   4       82.51       92.70      9.89 o 
  -6  12   4      205.04      193.30     14.27 o 
  -5  12   4       16.74       29.84      7.57 o 
  -4  12   4      920.93      885.86     32.68 o 
  -3  12   4       37.82       36.37      7.65 o 
  -2  12   4      333.50      335.62     20.29 o 
  -1  12   4      588.80      594.70     20.29 o 
   0  12   4      191.19      203.11     24.94 o 
   1  12   4       87.54       90.80      9.97 o 
   2  12   4      660.04      672.44     30.10 o 
   3  12   4       18.31       21.41     10.06 o 
   4  12   4      127.04      142.14     12.73 o 
   5  12   4       69.84       72.32      9.97 o 
   6  12   4      184.25      168.37     14.53 o 
   7  12   4       70.86       73.86     10.32 o 
   8  12   4       78.89       97.51     23.73 o 
  -9  13   4        9.97        7.22      9.03 o 
  -8  13   4       26.70       10.06      7.40 o 
  -7  13   4        5.54        0.60      5.85 o 
  -6  13   4        9.74       13.07      6.02 o 
  -5  13   4      476.55      468.64     20.04 o 
  -4  13   4       28.14       35.86      8.17 o 
  -3  13   4      183.57      190.04     22.96 o 
  -2  13   4       90.02       88.40     13.50 o 
  -1  13   4        0.02       -4.73      5.07 o 
   0  13   4       88.27      101.30     10.49 o 
   1  13   4       72.74       72.49      9.37 o 
   2  13   4       33.24       26.48      7.48 o 
   3  13   4      179.69      192.87     19.52 o 
   4  13   4       17.33       19.43      6.79 o 
   5  13   4       15.29       10.83      6.36 o 
   6  13   4       24.84       16.94     10.23 o 
   7  13   4       17.41        8.43      6.11 o 
  -8  14   4       29.59       28.98     10.15 o 
  -7  14   4       70.73       68.45      9.29 o 
  -6  14   4        7.75        4.13      5.93 o 
  -5  14   4        5.07        0.52      6.97 o 
  -4  14   4       42.75       35.00     10.83 o 
  -3  14   4       14.86       15.22     26.05 o 
  -2  14   4      173.13      191.84     22.36 o 
  -1  14   4        5.61       12.90      7.65 o 
   0  14   4       68.55       84.18     10.15 o 
   1  14   4       39.22       43.17      7.74 o 
   2  14   4       53.49       54.86     11.95 o 
   3  14   4        4.05        3.10      8.43 o 
   4  14   4       14.76       21.33      7.22 o 
   5  14   4       71.90      103.10     12.12 o 
   6  14   4       36.32       37.06      8.86 o 
  -7  15   4       28.05       21.33      7.05 o 
  -6  15   4       78.69       64.92      9.46 o 
  -5  15   4        7.27        0.17      9.80 o 
  -4  15   4       42.10       32.85     10.66 o 
  -3  15   4      190.30      189.69     19.86 o 
  -2  15   4        8.10       11.95     13.59 o 
  -1  15   4       61.77       77.65     13.07 o 
   0  15   4       19.57       18.75      6.88 o 
   1  15   4       92.85       90.55     10.75 o 
   2  15   4      117.11       87.37     10.58 o 
   3  15   4        3.45        5.42      5.59 o 
   4  15   4      144.19      156.24     15.48 o 
   5  15   4       12.45        0.43     12.98 o 
  -6  16   4       26.41       30.78      8.00 o 
  -5  16   4        9.14       -3.18      8.86 o 
  -4  16   4        0.86        5.07      8.68 o 
  -3  16   4       22.37        4.73      7.57 o 
  -2  16   4       14.61       27.43      8.86 o 
  -1  16   4      144.69      148.25     18.14 o 
   0  16   4       18.43        6.71      7.91 o 
   1  16   4       23.11       24.33     10.23 o 
   2  16   4        0.54        8.51      6.36 o 
   3  16   4        5.85        5.85      6.36 o 
   4  16   4       16.94       12.47      7.14 o 
  -4  17   4       39.32       67.76     15.05 o 
  -3  17   4       64.94       55.38     14.19 o 
  -2  17   4       29.96       24.51     10.66 o 
  -1  17   4       13.53       39.30     16.77 o 
   0  17   4       34.33       41.27     12.12 o 
   1  17   4      120.56      150.48     19.18 o 
   2  17   4       17.60       18.92      8.86 o 
 -12   1   5        2.57       10.58      7.22 o 
 -11   1   5       26.99       36.46      9.37 o 
 -10   1   5        5.79        6.28      5.59 o 
  -9   1   5       68.86       47.12      9.03 o 
  -8   1   5       87.26       87.11     20.98 o 
  -7   1   5        4.83        9.46     12.64 o 
  -6   1   5      105.54      102.07      9.29 o 
  -5   1   5      284.19      276.11      9.11 o 
  -4   1   5      128.72      148.93      6.97 o 
  -3   1   5      670.99      648.87     13.24 o 
  -2   1   5      226.90      212.39      7.31 o 
  -1   1   5       72.91       90.29      5.93 o 
   0   1   5       29.33       16.25      6.62 o 
   1   1   5      710.76      703.82     27.69 o 
   2   1   5        0.43       -5.68      3.70 o 
   3   1   5      258.62      254.70     12.04 o 
   4   1   5       42.46       35.00      6.19 o 
   5   1   5       20.53       29.84      7.05 o 
   6   1   5        9.22       18.83      7.31 o 
   7   1   5        6.64       19.43      4.73 o 
   8   1   5      158.34      191.67     12.55 o 
   9   1   5       57.73       68.10     12.30 o 
  10   1   5        2.21       12.12      6.28 o 
 -12   2   5       31.13       27.52      9.46 o 
 -11   2   5       60.23       61.22     15.99 o 
 -10   2   5       84.44      108.17     13.93 o 
  -9   2   5       43.47       37.49     11.69 o 
  -8   2   5       11.75       16.42      6.19 o 
  -7   2   5      369.16      319.02     17.46 o 
  -6   2   5       63.36       76.53      9.20 o 
  -5   2   5        3.42       -3.61      5.07 o 
  -4   2   5       35.23       38.01      5.25 o 
  -3   2   5      112.66      106.28      6.36 o 
  -2   2   5       30.49       24.59      6.54 o 
  -1   2   5        3.45        3.18      2.75 o 
   0   2   5        0.00       -3.10      2.49 o 
   1   2   5       95.01      101.55      9.54 o 
   2   2   5       27.01       28.38      4.56 o 
   3   2   5        5.87       14.96      7.83 o 
   4   2   5      126.02      139.04     12.98 o 
   5   2   5       39.44       39.64      6.54 o 
   6   2   5      310.39      302.60     20.64 o 
   7   2   5       71.06       61.31      8.34 o 
   8   2   5       92.81       69.39      7.57 o 
   9   2   5       70.51       71.46     12.04 o 
  10   2   5        0.03       11.01      5.59 o 
 -12   3   5       11.22       11.61      8.25 o 
 -11   3   5       27.87       30.18     10.23 o 
 -10   3   5        3.24        3.44      5.76 o 
  -9   3   5        1.25       -2.32      4.73 o 
  -8   3   5       28.16       11.18      6.19 o 
  -7   3   5        2.53        4.99      4.13 o 
  -6   3   5      416.33      401.57     13.59 o 
  -5   3   5       12.32       12.98      4.56 o 
  -4   3   5      493.03      480.08     13.24 o 
  -3   3   5       17.81       17.20      3.53 o 
  -2   3   5       12.39       20.81      3.87 o 
  -1   3   5        0.70       -1.63      2.67 o 
   0   3   5       61.95       71.63      6.02 o 
   1   3   5       64.45       63.46      4.82 o 
   2   3   5        4.21       -0.43      4.13 o 
   3   3   5        0.14       -0.77      2.84 o 
   4   3   5        8.94        3.87      5.16 o 
   5   3   5       40.71       54.09      7.65 o 
   6   3   5       12.34        6.71      4.13 o 
   7   3   5       63.95       62.86     16.68 o 
   8   3   5       75.95       63.12      8.77 o 
   9   3   5      121.23      130.02     12.47 o 
  10   3   5       49.31       91.84     17.37 o 
 -12   4   5      171.38      179.03     18.23 o 
 -11   4   5       33.47       28.38     18.83 o 
 -10   4   5        9.07       12.90      6.62 o 
  -9   4   5       21.24       10.40      9.89 o 
  -8   4   5        0.56        0.95      4.21 o 
  -7   4   5        5.95       -2.32      3.87 o 
  -6   4   5      131.11      136.55     17.63 o 
  -5   4   5       61.75       59.25     11.09 o 
  -4   4   5      100.93      102.59      5.93 o 
  -3   4   5        0.00        0.00      2.58 o 
  -2   4   5       64.55       83.41      6.45 o 
  -1   4   5       25.61       18.83      3.87 o 
   0   4   5       10.31        9.80      3.53 o 
   1   4   5       56.87       72.14      8.17 o 
   2   4   5        4.51        4.99      4.64 o 
   3   4   5      350.32      329.17     15.22 o 
   4   4   5      679.44      640.79     21.24 o 
   5   4   5      123.32      134.66     19.61 o 
   6   4   5       13.71       18.92      9.29 o 
   7   4   5       10.96        2.92      3.70 o 
   8   4   5        0.00        3.87      5.93 o 
   9   4   5       53.07       57.70     11.26 o 
 -12   5   5       45.68       63.03     11.52 o 
 -11   5   5       43.26       43.94     10.06 o 
 -10   5   5        0.28        2.92      6.36 o 
  -9   5   5        0.14        0.26      5.76 o 
  -8   5   5        9.67       11.69      4.82 o 
  -7   5   5      247.60      261.49     11.95 o 
  -6   5   5        4.56       -1.12      2.92 o 
  -5   5   5      215.39      236.90     11.61 o 
  -4   5   5       19.80       31.99      5.76 o 
  -3   5   5       56.28       72.14      6.11 o 
  -2   5   5      137.23      144.03      8.17 o 
  -1   5   5     1030.38     1027.91     22.19 o 
   0   5   5       43.14       39.47      6.36 o 
   1   5   5        3.31        0.69      4.56 o 
   2   5   5       46.61       44.11      6.97 o 
   3   5   5        3.14       -6.02      3.96 o 
   4   5   5      261.22      280.41     14.70 o 
   5   5   5      385.13      370.53     19.43 o 
   6   5   5       26.44       24.08     10.83 o 
   7   5   5      124.20      139.39     12.21 o 
   8   5   5        9.70       11.61      7.83 o 
   9   5   5        9.79       15.65      7.05 o 
 -11   6   5        3.92        1.63      6.54 o 
 -10   6   5        5.03        1.46      6.97 o 
  -9   6   5        9.20        7.14      5.85 o 
  -8   6   5      141.02      157.45     11.18 o 
  -7   6   5      367.60      365.20     23.90 o 
  -6   6   5      155.34      161.66     10.58 o 
  -5   6   5      347.84      334.76     12.64 o 
  -4   6   5       15.62       19.43      4.90 o 
  -3   6   5        1.51       -3.44      3.01 o 
  -2   6   5      351.86      356.68     12.30 o 
  -1   6   5      674.20      683.01     16.85 o 
   0   6   5        6.91       11.69      5.16 o 
   1   6   5       23.04       17.63      5.68 o 
   2   6   5      200.39      211.45     13.84 o 
   3   6   5      125.14      144.29     11.69 o 
   4   6   5      738.88      732.54     23.73 o 
   5   6   5      569.56      594.79     21.41 o 
   6   6   5       29.40       46.35      9.11 o 
   7   6   5        2.91        2.49      5.42 o 
   8   6   5       22.16       20.29      6.54 o 
   9   6   5       61.57       79.20     12.55 o 
 -11   7   5      145.55      174.30     31.21 o 
 -10   7   5       56.96       46.43     11.01 o 
  -9   7   5        0.86        2.67      4.56 o 
  -8   7   5        0.31        4.73      4.47 o 
  -7   7   5      207.02      219.19     12.98 o 
  -6   7   5        0.11        0.43      3.78 o 
  -5   7   5        2.61        0.52      4.82 o 
  -4   7   5      525.69      462.02     18.83 o 
  -3   7   5        5.40        6.28      4.90 o 
  -2   7   5       91.99      108.09      9.11 o 
  -1   7   5      320.49      319.45     13.59 o 
   0   7   5       19.44       25.80      5.76 o 
   1   7   5       13.20       13.50      5.59 o 
   2   7   5       11.41        0.95      5.93 o 
   3   7   5      306.73      304.06     14.45 o 
   4   7   5     1513.21     1538.43     39.30 o 
   5   7   5        7.98        9.63      5.25 o 
   6   7   5       18.74       32.68     10.15 o 
   7   7   5       14.42       11.18      5.76 o 
   8   7   5        0.75       10.49      6.11 o 
   9   7   5       16.47       24.08      7.74 o 
 -11   8   5       96.84       97.68     15.05 o 
 -10   8   5        0.29        5.25      7.31 o 
  -9   8   5       40.57       51.59      8.00 o 
  -8   8   5        3.53        5.25      6.28 o 
  -7   8   5       48.85       43.51      7.05 o 
  -6   8   5       55.74       58.47      7.40 o 
  -5   8   5       79.93       90.46      8.34 o 
  -4   8   5       29.90       32.07      6.54 o 
  -3   8   5        0.15        4.13      4.99 o 
  -2   8   5       93.36      107.74      7.65 o 
  -1   8   5       12.18       12.81      4.99 o 
   0   8   5       47.02       51.51      9.03 o 
   1   8   5      101.10      113.85     10.49 o 
   2   8   5       38.00       42.39      7.14 o 
   3   8   5      108.50      119.01     10.92 o 
   4   8   5       24.80       34.65      7.31 o 
   5   8   5       36.95       32.42      7.14 o 
   6   8   5       25.15       22.27      7.22 o 
   7   8   5        3.91        8.00     15.39 o 
   8   8   5        1.71        5.07      7.65 o 
 -10   9   5        2.88        3.35      6.11 o 
  -9   9   5        8.41       10.58      6.02 o 
  -8   9   5       19.91        9.29      6.36 o 
  -7   9   5        2.53        9.80      5.42 o 
  -6   9   5        2.20        4.90      5.16 o 
  -5   9   5      103.04       97.77      9.11 o 
  -4   9   5       29.23       33.45      6.71 o 
  -3   9   5       10.85       12.30      7.22 o 
  -2   9   5       33.35       23.48     12.98 o 
  -1   9   5        8.29       14.36      5.33 o 
   0   9   5        1.08        0.60      5.59 o 
   1   9   5        8.46       11.18      5.16 o 
   2   9   5      640.65      615.85     24.33 o 
   3   9   5      524.80      484.55     19.26 o 
   4   9   5      434.66      458.58     19.00 o 
   5   9   5       63.69       49.10      9.20 o 
   6   9   5       74.47       98.03     10.92 o 
   7   9   5        6.57       15.39     12.98 o 
   8   9   5      208.23      203.62     18.75 o 
 -10  10   5       74.56       76.44     11.44 o 
  -9  10   5        3.28        0.52      6.28 o 
  -8  10   5        2.70        1.98      6.62 o 
  -7  10   5       99.63      103.27     10.15 o 
  -6  10   5       31.19       29.58      6.71 o 
  -5  10   5       60.28       78.77      9.54 o 
  -4  10   5      160.55      181.95     13.50 o 
  -3  10   5        0.93        1.72      6.62 o 
  -2  10   5        5.87       -2.32     17.20 o 
  -1  10   5       26.64       29.24      8.17 o 
   0  10   5        6.56        8.00      5.33 o 
   1  10   5      118.09      107.49     10.40 o 
   2  10   5       37.70       33.97      9.46 o 
   3  10   5      106.82      100.78     10.83 o 
   4  10   5       21.10       25.28      7.22 o 
   5  10   5        5.41       10.15      5.93 o 
   6  10   5       17.30       11.61      6.36 o 
   7  10   5       36.54       41.70      8.43 o 
  -9  11   5       15.57       -1.12      5.76 o 
  -8  11   5       14.47       13.76      6.36 o 
  -7  11   5       46.55       48.15      8.00 o 
  -6  11   5       36.42       37.15      7.22 o 
  -5  11   5      370.97      353.76     17.71 o 
  -4  11   5      362.07      365.97     16.77 o 
  -3  11   5      562.79      538.81     26.23 o 
  -2  11   5       46.71       54.17     11.09 o 
  -1  11   5        6.91        4.21      5.42 o 
   0  11   5       38.73       39.90      7.74 o 
   1  11   5        6.04       12.30      5.85 o 
   2  11   5       16.98       21.76      8.25 o 
   3  11   5        2.52       13.50      6.11 o 
   4  11   5       40.61       41.53      8.17 o 
   5  11   5       98.92      111.01     12.04 o 
   6  11   5       13.14       12.55      6.28 o 
   7  11   5       25.03       28.55      7.14 o 
  -9  12   5      117.57      130.27     13.41 o 
  -8  12   5       80.44       75.76     10.06 o 
  -7  12   5        4.64        0.60      5.50 o 
  -6  12   5       24.79       24.25      6.79 o 
  -5  12   5        4.04        1.20      7.48 o 
  -4  12   5        1.95       -5.85      6.97 o 
  -3  12   5      135.88      136.55     16.42 o 
  -2  12   5        0.37       -2.06     14.36 o 
  -1  12   5        0.34       17.71      8.08 o 
   0  12   5       12.90       19.09      6.36 o 
   1  12   5       60.11       62.08     16.51 o 
   2  12   5      308.36      319.36     23.82 o 
   3  12   5        0.01       -3.70      5.33 o 
   4  12   5      157.65      184.10     15.48 o 
   5  12   5        3.20        4.04      5.76 o 
   6  12   5       20.19       16.25      6.11 o 
  -8  13   5        6.42        0.09      5.85 o 
  -7  13   5        0.46       -0.69      5.50 o 
  -6  13   5        3.61        2.75      5.93 o 
  -5  13   5      519.91      504.50     43.17 o 
  -4  13   5      175.44      224.17     25.11 o 
  -3  13   5      766.39      729.19     38.52 o 
  -2  13   5       35.51       39.38     10.66 o 
  -1  13   5       36.88       46.61     10.66 o 
   0  13   5       36.47       36.89      7.48 o 
   1  13   5       24.24       20.72      6.79 o 
   2  13   5       58.07       49.10      8.86 o 
   3  13   5      134.48      153.66     16.77 o 
   4  13   5        4.51        5.25      6.02 o 
   5  13   5        0.00        4.21      6.36 o 
  -7  14   5        1.13       -4.04      5.42 o 
  -6  14   5      152.32      158.05     15.22 o 
  -5  14   5       83.05       92.01     15.48 o 
  -4  14   5       25.45       32.68     12.55 o 
  -3  14   5        3.01        2.24      8.34 o 
  -2  14   5      115.04      127.09     16.77 o 
  -1  14   5       28.04       33.11     12.38 o 
   0  14   5      349.18      322.89     25.62 o 
   1  14   5       45.39       40.93      8.51 o 
   2  14   5       68.97       71.03     10.23 o 
   3  14   5       33.94       30.10      8.43 o 
   4  14   5        6.25       19.09      7.91 o 
  -5  15   5       49.52       46.86     12.30 o 
  -4  15   5        3.85        1.89     12.12 o 
  -3  15   5       28.72       24.68     21.76 o 
  -2  15   5       63.36       54.09     12.47 o 
  -1  15   5        1.47       -3.87      4.99 o 
   0  15   5       20.76       26.74     11.01 o 
   1  15   5        2.58       21.07      8.77 o 
   2  15   5       36.90       39.38      8.86 o 
   3  15   5        8.42       10.66      7.05 o 
  -3  16   5       93.33       98.03     28.89 o 
  -2  16   5        1.17       13.24     13.07 o 
  -1  16   5      118.73      126.23     17.28 o 
   0  16   5       13.13        4.21      7.57 o 
   1  16   5       29.50       37.41     10.40 o 
 -11   0   6      123.04      117.12     20.04 o 
 -10   0   6      269.27      285.31     31.56 o 
  -9   0   6        2.28        1.03      7.31 o 
  -8   0   6        2.72        5.85      7.40 o 
  -7   0   6       66.32       68.36     14.27 o 
  -6   0   6      544.87      585.16     35.17 o 
  -5   0   6      747.19      719.47     27.86 o 
  -4   0   6      948.59      952.93     25.88 o 
  -3   0   6      122.56      100.26     14.79 o 
  -2   0   6      108.83      107.83      9.46 o 
  -1   0   6       39.13       22.79     10.40 o 
   0   0   6      337.77      363.99     16.51 o 
   3   0   6      282.01      252.38     27.52 o 
   4   0   6      184.43      168.80     24.25 o 
   5   0   6        2.66        3.27      4.64 o 
   6   0   6        2.80        5.16      6.54 o 
   7   0   6      155.25      142.14     21.58 o 
   8   0   6       86.26       75.93     17.89 o 
 -11   1   6       38.19       35.00     13.50 o 
 -10   1   6       99.06       85.65     11.87 o 
  -9   1   6      113.86       98.54     12.98 o 
  -8   1   6       42.08       55.72      9.80 o 
  -7   1   6       99.30       94.76     12.12 o 
  -6   1   6      141.05      117.46     12.21 o 
  -5   1   6     2610.94     2656.81     49.10 o 
  -4   1   6      835.32      843.55     16.77 o 
  -3   1   6      377.90      373.37     23.73 o 
  -2   1   6       99.99       99.66      7.74 o 
  -1   1   6       62.37       66.81      6.54 o 
   0   1   6      230.58      225.46      8.68 o 
   1   1   6      787.58      846.99     19.61 o 
   3   1   6      374.65      374.31     20.64 o 
   4   1   6       40.60       14.27      8.86 o 
   5   1   6       76.95       83.84     12.04 o 
   6   1   6      308.58      323.41     28.38 o 
   7   1   6       50.87       31.90     10.58 o 
   8   1   6       14.05       14.79      6.71 o 
 -11   2   6        4.54        7.48      6.02 o 
 -10   2   6      162.53      163.12     16.60 o 
  -9   2   6       21.11       31.13      7.40 o 
  -8   2   6       14.37       10.92      6.45 o 
  -7   2   6       85.16      103.70     10.75 o 
  -6   2   6       55.50       54.52      8.08 o 
  -5   2   6      112.92      117.72      8.94 o 
  -4   2   6      441.02      472.77     14.27 o 
  -3   2   6      254.87      272.24      9.54 o 
  -2   2   6      120.66      118.41      6.62 o 
  -1   2   6      210.25      218.76      9.11 o 
   0   2   6      261.61      286.95     10.06 o 
   1   2   6      275.16      319.19     36.29 o 
   2   2   6       71.46       66.13      9.37 o 
   3   2   6       30.63       17.28      7.14 o 
   4   2   6       32.95       31.73     13.24 o 
   5   2   6        5.36        5.93      6.36 o 
   6   2   6       58.71       89.86     13.24 o 
   7   2   6       86.49       66.21     14.45 o 
   8   2   6        3.37        8.08      5.25 o 
 -11   3   6       35.09       43.51     13.07 o 
 -10   3   6       33.69       37.75      9.54 o 
  -9   3   6      119.25      134.83     14.88 o 
  -8   3   6       42.54       45.14     10.66 o 
  -7   3   6       68.93       66.56      9.80 o 
  -5   3   6       29.98       28.03      5.25 o 
  -4   3   6       71.17       62.26      7.83 o 
  -3   3   6      170.05      184.36      8.94 o 
  -2   3   6       10.22       12.64      3.61 o 
  -1   3   6       28.33       28.46      4.99 o 
   0   3   6      106.13      106.37      9.80 o 
   1   3   6       26.11       35.17      9.63 o 
   2   3   6       21.16       14.02      6.28 o 
   3   3   6      690.93      726.87     28.20 o 
   4   3   6       76.43       94.85     11.95 o 
   5   3   6      111.75      111.79     19.61 o 
   6   3   6      238.78      230.37     32.93 o 
   7   3   6       12.34       16.17     10.23 o 
   8   3   6       94.30       92.95     14.10 o 
 -11   4   6       88.00       66.47     11.61 o 
 -10   4   6        3.29        1.98      6.97 o 
  -9   4   6       17.32       15.91      8.25 o 
  -8   4   6       38.38       35.77      7.40 o 
  -7   4   6       32.08       35.00      6.97 o 
  -6   4   6      136.21      145.24     10.40 o 
  -5   4   6      159.17      170.09     12.55 o 
  -4   4   6        4.45        4.04      3.61 o 
  -3   4   6        5.16        4.99      5.25 o 
  -2   4   6       35.53       29.84      4.82 o 
  -1   4   6       61.64       60.45      7.05 o 
   0   4   6        2.03        0.26      4.47 o 
   1   4   6        1.64        0.86      4.56 o 
   2   4   6       60.18       53.57      7.74 o 
   3   4   6       53.79       43.68      7.48 o 
   4   4   6       38.34        9.29     11.01 o 
   5   4   6       31.67       31.64      7.05 o 
   6   4   6       47.73       38.01      8.77 o 
   7   4   6        6.44       19.26      6.79 o 
   8   4   6       58.27       53.66     10.15 o 
 -11   5   6       25.14       10.58      8.25 o 
 -10   5   6       35.70       47.81     10.83 o 
  -9   5   6        1.75       11.44      6.97 o 
  -8   5   6       15.63        8.08      5.93 o 
  -7   5   6      121.07      114.19     12.73 o 
  -6   5   6      156.55      150.57     12.98 o 
  -5   5   6       34.43       26.66      5.33 o 
  -4   5   6       48.37       45.75      6.28 o 
  -3   5   6      133.91      144.46      9.72 o 
  -2   5   6      280.56      279.64     10.58 o 
  -1   5   6      102.58       77.48     23.82 o 
   0   5   6      108.86       98.72      9.63 o 
   1   5   6       55.24       46.35      7.48 o 
   2   5   6       14.41        5.76      8.51 o 
   3   5   6      429.53      445.25     18.40 o 
   4   5   6      305.77      343.35     28.89 o 
   5   5   6       13.95       17.54      7.05 o 
   6   5   6        1.00        3.01      4.13 o 
   7   5   6       13.03       20.29      5.93 o 
   8   5   6       17.47       21.41      7.65 o 
 -11   6   6       52.06       68.96     13.07 o 
 -10   6   6       38.05       32.59      9.11 o 
  -9   6   6      116.27      131.99     16.77 o 
  -8   6   6       18.64       15.82      6.28 o 
  -7   6   6      263.85      265.19     17.03 o 
  -6   6   6      184.37      175.33     11.26 o 
  -5   6   6       18.86       16.34      4.90 o 
  -4   6   6       38.38       38.52      5.85 o 
  -3   6   6        8.31        6.97      5.07 o 
  -2   6   6      127.06      133.63     10.32 o 
  -1   6   6      200.06      208.27     15.91 o 
   0   6   6       21.44       18.23      5.93 o 
   1   6   6       79.40      104.65     13.07 o 
   2   6   6       47.45       57.87     11.52 o 
   3   6   6      371.25      389.45     17.28 o 
   4   6   6      172.82      172.32     21.50 o 
   5   6   6       14.60       16.08      7.91 o 
   6   6   6      107.47      114.80     14.62 o 
   7   6   6       51.26       50.73     10.06 o 
   8   6   6       34.18       34.91      9.37 o 
 -10   7   6       38.63       48.58     11.18 o 
  -9   7   6       29.05       29.67      7.74 o 
  -8   7   6       90.12       64.23      9.37 o 
  -7   7   6      146.73      141.80     22.79 o 
  -6   7   6       69.25       66.73      8.43 o 
  -5   7   6       62.01       67.33      7.57 o 
  -4   7   6        5.36       -1.20      5.07 o 
  -3   7   6      481.66      478.19     20.72 o 
  -2   7   6      128.13      119.35     14.45 o 
  -1   7   6       55.51       51.59      7.74 o 
   0   7   6      278.37      294.08     19.18 o 
   1   7   6       11.74        2.58      5.50 o 
   2   7   6       22.64       25.19      7.05 o 
   3   7   6      191.94      251.00     16.85 o 
   4   7   6      180.43      194.59     14.62 o 
   5   7   6      248.74      283.16     18.06 o 
   6   7   6       31.48       17.37      6.36 o 
   7   7   6       24.20       40.33      8.00 o 
 -10   8   6       13.67       16.68      7.65 o 
  -9   8   6       25.14       19.61      7.40 o 
  -8   8   6       12.26        8.08      8.51 o 
  -7   8   6       49.94       47.29      7.31 o 
  -6   8   6       75.68       76.53      8.08 o 
  -5   8   6      173.08      153.75     10.66 o 
  -4   8   6        8.64       17.71      6.02 o 
  -3   8   6       47.10       56.92     10.83 o 
  -2   8   6       55.50       48.93     10.83 o 
  -1   8   6       28.97       20.47      9.11 o 
   0   8   6      103.20      122.28     11.18 o 
   1   8   6       14.48       12.47      6.02 o 
   2   8   6      384.48      428.83     21.58 o 
   3   8   6      185.59      238.10     16.17 o 
   4   8   6      100.35      105.77     11.18 o 
   5   8   6       28.61       29.49     11.69 o 
   6   8   6       30.39       28.20      8.60 o 
   7   8   6        6.03       24.25      8.86 o 
  -9   9   6       16.18       16.68      7.48 o 
  -8   9   6       18.98       15.99      5.93 o 
  -7   9   6       25.29       15.91      7.22 o 
  -6   9   6       36.71       19.78      5.68 o 
  -5   9   6       37.34       30.10      6.19 o 
  -4   9   6        5.48       10.66      7.48 o 
  -3   9   6       79.84       88.91     13.16 o 
  -2   9   6       76.70       80.31     12.64 o 
  -1   9   6       50.20       58.73      8.00 o 
   0   9   6       28.78       35.43      6.97 o 
   1   9   6        9.36        9.80      5.25 o 
   2   9   6       93.73      109.03     11.09 o 
   3   9   6       78.59       81.86     10.23 o 
   4   9   6       69.94       96.14     11.35 o 
   5   9   6       10.90       28.89     12.64 o 
   6   9   6       42.98       44.80     10.92 o 
  -9  10   6       44.86       42.05      9.29 o 
  -8  10   6       31.11       24.08      7.05 o 
  -7  10   6       20.90       13.41      6.19 o 
  -6  10   6       62.64       62.08      8.25 o 
  -5  10   6       24.87       24.33      6.97 o 
  -4  10   6       48.24       62.60     12.12 o 
  -3  10   6       25.42       13.24      8.25 o 
  -2  10   6       58.46       58.73     11.69 o 
  -1  10   6       22.91       10.15      8.25 o 
   0  10   6        9.20       10.23      6.97 o 
   1  10   6       18.07       22.36      7.48 o 
   2  10   6       46.74       57.27      8.77 o 
   3  10   6       32.75       25.19      7.14 o 
   4  10   6       26.69       17.28      6.97 o 
   5  10   6       30.57       27.86      7.65 o 
   6  10   6      113.22      137.84     13.50 o 
  -8  11   6       22.82       18.83      7.48 o 
  -7  11   6       50.42       41.53     10.66 o 
  -6  11   6       16.39       12.90      5.68 o 
  -5  11   6      323.06      319.79     20.38 o 
  -4  11   6      146.31      141.37     31.39 o 
  -3  11   6       76.49       70.86     12.73 o 
  -2  11   6       11.16       10.15      7.83 o 
  -1  11   6       23.34       13.76      8.77 o 
   0  11   6      183.95      200.70     14.70 o 
   1  11   6      181.50      201.13     23.65 o 
   2  11   6      117.23      118.67     13.84 o 
   3  11   6       35.19       29.49      7.40 o 
   4  11   6       85.09       93.81     11.52 o 
   5  11   6       10.00       25.71      7.65 o 
  -7  12   6       40.34       25.02      7.22 o 
  -6  12   6      494.49      463.74     21.76 o 
  -5  12   6       36.76       40.84     11.18 o 
  -4  12   6      162.46      175.59     30.18 o 
  -3  12   6      167.42      163.21     22.62 o 
  -2  12   6       37.20       26.57     11.44 o 
  -1  12   6       20.84       14.62      9.46 o 
   0  12   6      222.98      228.99     21.50 o 
   1  12   6       61.41       69.05      9.46 o 
   2  12   6       32.51       16.34      6.54 o 
   3  12   6      183.32      215.66     29.92 o 
   4  12   6      108.05       98.54     12.38 o 
  -6  13   6        8.77        4.21      7.40 o 
  -5  13   6      178.30      183.50     22.70 o 
  -4  13   6       70.25       79.71     19.26 o 
  -3  13   6       77.25       90.72     15.74 o 
  -2  13   6       36.06       28.12     11.87 o 
  -1  13   6       16.75        2.32     10.40 o 
   0  13   6       36.22       39.81     11.95 o 
   1  13   6       25.99       16.08      5.76 o 
   2  13   6       79.66       72.92      9.97 o 
   3  13   6       14.48       16.77      7.31 o 
  -5  14   6       32.23       27.77     10.58 o 
  -4  14   6       98.98       98.03     24.25 o 
  -3  14   6       11.92       11.87      7.48 o 
  -2  14   6       31.57       26.74     15.13 o 
  -1  14   6       84.11       78.68     15.22 o 
   0  14   6       30.00       42.05      9.97 o 
   1  14   6       58.95       40.50     10.58 o 
   2  14   6       12.21       23.39      7.83 o 
 -10   1   7        9.92        2.92      6.02 o 
  -9   1   7        0.03       -0.95      9.72 o 
  -8   1   7        0.31        6.19      6.62 o 
  -7   1   7       29.60       25.54     13.24 o 
  -6   1   7       21.62       10.32      5.68 o 
  -5   1   7      264.48      306.55     16.85 o 
  -4   1   7        1.40        1.38      4.04 o 
  -3   1   7       20.03        9.54      4.39 o 
  -2   1   7      103.48      107.31      7.65 o 
  -1   1   7       56.53       46.95      5.50 o 
   0   1   7        0.01        4.13      4.73 o 
   1   1   7      206.94      246.87     17.11 o 
   2   1   7       83.97       91.75     13.24 o 
   3   1   7        6.84       13.59      9.11 o 
   4   1   7        0.00        2.92      4.56 o 
   5   1   7       69.97       51.68     10.32 o 
   6   1   7      170.93      163.90     30.61 o 
   7   1   7       49.55       52.63     10.32 o 
 -10   2   7       10.02        6.11      6.19 o 
  -9   2   7       49.80       70.43     11.61 o 
  -8   2   7       29.58       30.27     12.55 o 
  -7   2   7       58.75       58.73     14.79 o 
  -6   2   7        7.82       10.83      5.68 o 
  -5   2   7        1.49        1.03      5.33 o 
  -4   2   7        8.76        7.22      4.90 o 
  -3   2   7      136.50      154.35      9.29 o 
  -2   2   7       36.31       40.76      6.45 o 
  -1   2   7      107.89      119.95      9.37 o 
   0   2   7       72.05       95.71     12.73 o 
   1   2   7        2.00        6.28      6.71 o 
   2   2   7       35.54       26.91     12.30 o 
   3   2   7        0.07       -1.89      7.48 o 
   4   2   7       17.30       17.20      7.14 o 
   5   2   7        5.40       11.52      8.60 o 
   6   2   7      139.54      139.82     16.42 o 
   7   2   7       12.12        7.91      3.35 o 
 -10   3   7       21.64       27.26      7.65 o 
  -9   3   7        0.00       -0.95      5.85 o 
  -8   3   7       40.45       61.31     11.52 o 
  -7   3   7        8.51       15.99      6.11 o 
  -6   3   7       60.02       58.21     11.95 o 
  -5   3   7        3.67       10.49      4.56 o 
  -4   3   7       39.20       35.26      9.37 o 
  -3   3   7       40.43       46.78      6.45 o 
  -2   3   7      150.18      183.33     11.87 o 
  -1   3   7        1.62       -3.53      3.70 o 
   0   3   7       18.63       21.76      6.36 o 
   1   3   7        7.12        0.34      4.82 o 
   2   3   7        0.57        1.72      6.28 o 
   3   3   7       33.39       43.08     13.41 o 
   4   3   7       14.04       16.17      6.19 o 
   5   3   7      131.13      133.54     16.25 o 
   6   3   7      103.87       78.51     16.25 o 
   7   3   7       33.97       24.76     11.87 o 
 -10   4   7        9.56       12.73      6.62 o 
  -9   4   7       20.92       32.25     13.50 o 
  -8   4   7       43.30       39.13      8.43 o 
  -7   4   7       30.80       43.85      7.91 o 
  -6   4   7       11.94       11.18      5.68 o 
  -5   4   7       45.76       33.11     15.48 o 
  -4   4   7        2.50        2.84      4.04 o 
  -3   4   7        2.13        5.76      4.30 o 
  -2   4   7       22.89       28.03      5.85 o 
  -1   4   7       42.41       38.09      7.83 o 
   0   4   7        0.53       -0.69      4.90 o 
   1   4   7       86.73       86.51     10.23 o 
   2   4   7      208.10      261.75     16.85 o 
   3   4   7       24.40       20.21     18.66 o 
   4   4   7        0.09        9.89      7.65 o 
   5   4   7       38.57       78.51     12.81 o 
   6   4   7        0.16       13.24      6.79 o 
 -10   5   7        0.14        9.03      7.65 o 
  -9   5   7      173.37      191.67     18.75 o 
  -8   5   7       79.05       88.31     11.01 o 
  -7   5   7        2.60        1.29      5.33 o 
  -6   5   7        0.76        2.06      4.90 o 
  -5   5   7       57.09       82.89      8.68 o 
  -4   5   7       75.94       82.03      9.03 o 
  -3   5   7      305.29      336.91     18.06 o 
  -2   5   7       44.98       38.78     22.87 o 
  -1   5   7       24.00       29.06      7.05 o 
   0   5   7        9.17        1.89      5.16 o 
   1   5   7       57.59       68.10     16.25 o 
   2   5   7      199.34      231.65     25.37 o 
   3   5   7      310.27      363.82     19.26 o 
   4   5   7       84.76       90.55     18.32 o 
   5   5   7      201.66      168.28     18.57 o 
   6   5   7       23.91       35.51     13.84 o 
  -9   6   7       39.69       37.66      8.25 o 
  -8   6   7       86.32       71.80     10.32 o 
  -7   6   7      207.67      203.36     15.56 o 
  -6   6   7        2.56        3.96      4.56 o 
  -5   6   7        0.28       -5.07      5.93 o 
  -4   6   7      139.79      155.38     18.57 o 
  -3   6   7       33.46       39.21      8.00 o 
  -2   6   7      144.43      163.29     16.94 o 
  -1   6   7       37.44       59.50      8.77 o 
   0   6   7       13.65       13.16      5.93 o 
   1   6   7        4.37        9.11      5.85 o 
   2   6   7      594.52      641.14     33.36 o 
   3   6   7      436.86      504.33     21.41 o 
   4   6   7        4.32       13.76      8.34 o 
   5   6   7       14.11       11.87      8.08 o 
   6   6   7       10.48       12.98      6.54 o 
  -9   7   7       45.98       38.01     14.45 o 
  -8   7   7        4.70        7.22      5.07 o 
  -7   7   7       11.52        4.82      5.33 o 
  -6   7   7      136.00      157.79     12.04 o 
  -5   7   7        0.63        1.63      4.39 o 
  -4   7   7       49.34       67.85      9.80 o 
  -3   7   7      187.83      219.36     20.64 o 
  -2   7   7       67.46       77.22     16.34 o 
  -1   7   7        2.26       -2.92      6.71 o 
   0   7   7        0.02       -3.10      6.45 o 
   1   7   7        1.59        7.91      5.33 o 
   2   7   7      762.97      803.48     41.19 o 
   3   7   7       27.12       25.80      7.83 o 
   4   7   7       22.02       33.45      9.54 o 
   5   7   7        8.05       22.36      8.51 o 
  -8   8   7      135.68      151.00     14.27 o 
  -7   8   7       53.29       54.43      8.86 o 
  -6   8   7        2.92        9.11      4.82 o 
  -5   8   7       31.60       27.60      7.57 o 
  -4   8   7       18.37       16.17      7.14 o 
  -3   8   7        0.02       -4.04      7.22 o 
  -2   8   7        9.32       27.86      9.97 o 
  -1   8   7       54.55       60.79     24.85 o 
   0   8   7       20.25       23.05      6.88 o 
   1   8   7       18.95       28.38      7.14 o 
   2   8   7      149.16      168.80     22.27 o 
   3   8   7      188.21      215.40     25.71 o 
   4   8   7        7.24        7.48      6.02 o 
   5   8   7       13.64       10.15      8.00 o 
  -8   9   7        4.75       17.97      7.05 o 
  -7   9   7       18.06       23.05      6.62 o 
  -6   9   7       11.85       15.22      6.19 o 
  -5   9   7       29.38       23.48      6.54 o 
  -4   9   7        0.35       -4.13      5.07 o 
  -3   9   7       34.34       37.66     10.49 o 
  -2   9   7        5.52       11.18      8.51 o 
  -1   9   7        0.69       -1.89      7.31 o 
   0   9   7      187.83      192.44     19.78 o 
   1   9   7      226.84      230.54     26.57 o 
   2   9   7       43.93       75.93     10.15 o 
   3   9   7       16.41       13.76     11.26 o 
   4   9   7      186.11      202.33     19.86 o 
  -7  10   7       12.17       15.99      7.14 o 
  -6  10   7       87.60       85.65     16.68 o 
  -5  10   7       54.81       47.81      9.29 o 
  -4  10   7       49.49       62.00     12.98 o 
  -3  10   7        0.94        4.64      7.22 o 
  -2  10   7        3.04        0.00      7.65 o 
  -1  10   7       79.74       94.07     15.13 o 
   0  10   7       49.44       62.34     12.90 o 
   1  10   7        0.36       11.44      6.28 o 
   2  10   7       13.56        7.65      8.00 o 
   3  10   7       36.81       31.04      7.14 o 
  -6  11   7      130.52      130.27     13.59 o 
  -5  11   7      217.68      239.65     18.40 o 
  -4  11   7       11.24        7.83      8.68 o 
  -3  11   7       10.86       10.49     17.11 o 
  -2  11   7       45.80       42.39     12.04 o 
  -1  11   7        2.44       -2.58      7.22 o 
   0  11   7       11.88       17.71     12.73 o 
   1  11   7       37.35       59.16     12.64 o 
   2  11   7       37.39       46.43     12.47 o 
   3  11   7      117.72      146.35     16.42 o 
  -5  12   7      210.15      208.44     22.79 o 
  -4  12   7       78.37       60.36     13.07 o 
  -3  12   7       39.40       41.62     11.52 o 
  -2  12   7       21.68       31.73     11.95 o 
  -1  12   7       17.63       28.20     11.01 o 
   0  12   7       32.70       27.43     10.32 o 
   1  12   7       10.23       18.83      8.86 o 
  -9   0   8       25.91       38.09     12.98 o 
  -8   0   8       63.68       62.60     17.03 o 
  -7   0   8      358.77      383.60     32.50 o 
  -6   0   8     1106.61      977.96     53.31 o 
  -5   0   8      235.13      212.48     27.52 o 
  -4   0   8      259.25      295.54     21.84 o 
  -3   0   8       68.67       36.98      9.20 o 
  -2   0   8        7.27        6.79      5.16 o 
  -1   0   8      178.96      191.41     26.23 o 
   0   0   8       93.66       57.78     15.39 o 
   1   0   8      191.05      158.39     25.11 o 
   4   0   8      139.24      116.26     23.05 o 
   5   0   8       63.62       57.87     15.39 o 
  -9   1   8       22.64       32.68      9.11 o 
  -8   1   8       92.69       80.06     14.27 o 
  -7   1   8      697.47      629.27     29.58 o 
  -6   1   8       61.56       63.55     12.38 o 
  -5   1   8       43.20       32.85      9.11 o 
  -4   1   8        1.53        3.10      7.74 o 
  -3   1   8      173.94        1.89      9.63 o 
  -2   1   8       28.83       13.93      6.71 o 
  -1   1   8      459.33      486.01     35.94 o 
   0   1   8        3.80       -2.58      7.05 o 
   1   1   8      118.89      155.12     24.59 o 
   2   1   8       28.97       19.86      8.77 o 
   4   1   8      159.87      125.97     18.06 o 
   5   1   8       12.32        4.90      5.85 o 
  -8   2   8       26.42       22.53      9.80 o 
  -7   2   8       97.76       96.14     15.82 o 
  -6   2   8      413.00      383.08     19.26 o 
  -5   2   8        2.83        0.77      5.68 o 
  -4   2   8       23.65       21.67      7.14 o 
  -3   2   8       95.53      102.50      9.54 o 
  -2   2   8       80.19       75.67      8.60 o 
  -1   2   8       61.81       56.06     12.90 o 
   0   2   8       10.84       11.35      6.71 o 
   1   2   8        2.89       -3.53      6.45 o 
   2   2   8      170.25       63.63     17.28 o 
   3   2   8       79.91       77.22     13.41 o 
   4   2   8        9.90        7.48      5.33 o 
  -8   3   8       48.16       34.91     10.40 o 
  -7   3   8       56.27       40.93     10.15 o 
  -6   3   8        6.31       -2.58      5.33 o 
  -5   3   8       54.92       41.27      9.54 o 
  -4   3   8       16.38       15.65      5.50 o 
  -3   3   8        0.36       -4.30      5.50 o 
  -2   3   8        0.23        2.58      5.68 o 
  -1   3   8        0.17        0.95      4.90 o 
   0   3   8       32.23       21.50      6.97 o 
   1   3   8       97.86       76.62     18.49 o 
   2   3   8       15.34       28.29      9.54 o 
   3   3   8      153.60      184.19     50.48 o 
   4   3   8      110.34      106.80     15.56 o 
  -8   4   8       22.84       24.94      8.17 o 
  -7   4   8       71.22       77.22     10.83 o 
  -6   4   8      172.34      155.98     18.57 o 
  -5   4   8       59.43       55.98     10.83 o 
  -4   4   8       30.71       30.78     10.83 o 
  -3   4   8        6.39        2.06      5.76 o 
  -2   4   8        9.39        1.38      6.45 o 
  -1   4   8       17.28       20.55      5.85 o 
   0   4   8       39.02       33.62      7.91 o 
   1   4   8       77.26       87.79     10.83 o 
   2   4   8      353.26      372.33     32.42 o 
   3   4   8       37.04       51.16      9.80 o 
   4   4   8       27.54       22.70      8.43 o 
  -8   5   8        1.85        5.50      6.62 o 
  -7   5   8        2.20        5.59      9.03 o 
  -6   5   8       46.24       42.13      8.25 o 
  -5   5   8       33.76       39.04     10.32 o 
  -4   5   8      107.68      118.24     24.42 o 
  -3   5   8       21.76       30.44      8.43 o 
  -2   5   8       13.83       12.12      6.62 o 
  -1   5   8        7.88       11.35      8.17 o 
   0   5   8       63.85       78.85     18.06 o 
   1   5   8       35.81       44.03      8.86 o 
   2   5   8       95.70      101.04     14.36 o 
   3   5   8        2.88       12.98     12.47 o 
   4   5   8        0.68       10.40      7.40 o 
  -7   6   8       13.43       11.18      6.79 o 
  -6   6   8       16.80        0.86      7.22 o 
  -5   6   8       84.59       65.78      9.80 o 
  -4   6   8       28.33       24.51      7.91 o 
  -3   6   8       28.41       13.50      6.71 o 
  -2   6   8       12.36        3.18      6.36 o 
  -1   6   8       79.00       73.61     13.24 o 
   0   6   8       20.75       26.40      7.40 o 
   1   6   8      172.78      221.59     16.68 o 
   2   6   8       42.78       50.73      9.37 o 
   3   6   8       32.64       30.27     14.79 o 
  -7   7   8      140.37      110.50     15.22 o 
  -6   7   8       24.43       36.72     11.26 o 
  -5   7   8       82.80       58.04     10.15 o 
  -4   7   8       82.57       92.52     11.95 o 
  -3   7   8       62.85       60.45     10.32 o 
  -2   7   8      171.07      151.25     17.63 o 
  -1   7   8       38.20       32.16     14.53 o 
   0   7   8       29.88       30.10      9.54 o 
   1   7   8      133.96      145.41     14.27 o 
   2   7   8       10.76       14.62      7.74 o 
   3   7   8      287.81      348.43     24.94 o 
  -6   8   8        0.36        4.56      7.14 o 
  -5   8   8       68.82       68.88     14.62 o 
  -4   8   8       73.20       43.08      9.29 o 
  -3   8   8        0.28       -0.34      6.11 o 
  -2   8   8        1.79       -4.04      7.74 o 
  -1   8   8        0.11       19.09      9.03 o 
   0   8   8      182.81      231.48     22.44 o 
   1   8   8      119.99      164.41     19.26 o 
   2   8   8        0.41        0.00      6.02 o 
  -5   9   8      102.46       72.83     11.18 o 
  -4   9   8       20.37       34.48      8.86 o 
  -3   9   8        7.92        2.32      6.45 o 
  -2   9   8        6.76        1.63     10.23 o 
  -1   9   8        4.57        9.63      8.17 o 
   0   9   8       28.90       18.06     10.06 o 
   1   9   8      137.52      112.65     16.94 o 
  -2  10   8       14.31       12.98      9.54 o 
  -5   1   9       16.22        7.40      7.05 o 
  -4   1   9       15.90       -0.09      9.20 o 
  -3   1   9       18.23       17.97      8.94 o 
  -2   1   9        7.16        0.34     10.83 o 
  -1   1   9        8.30        9.54      8.34 o 
   0   1   9       26.52       51.08     12.04 o 
   1   1   9       33.85       27.26     10.58 o 
  -5   2   9       76.16       78.77     14.10 o 
  -4   2   9        5.84       10.40      8.86 o 
  -3   2   9        1.81        6.19      8.43 o 
  -1   2   9        2.44        7.74     12.47 o 
   0   2   9      109.49      137.41     25.62 o 
   1   2   9        6.57       22.36     10.06 o 
  -5   3   9       29.99       34.22     30.44 o 
  -4   3   9       53.87       73.26     27.26 o 
  -3   3   9        9.16        4.99      8.34 o 
  -2   3   9        2.68        3.70      8.51 o 
   0   3   9        7.68       -0.52     10.32 o 
  -4   4   9       16.20        8.51      9.72 o 
  -3   4   9       26.49       30.53      8.68 o 
  -2   4   9        5.42       11.35      9.11 o 
  -1   4   9        3.36        7.57      7.05 o 
  -3   5   9       10.09       17.37      8.34 o 
  -2   5   9       10.97        7.57      7.14 o 
  -1   5   9        7.85       16.25      7.83 o 
                                                 
